# Supplementary material for: An updated catalog of CTCF variants associated with neurodevelopmental disorder phenotypes
Source: Front Mol Neurosci. 2023 May 31;16:1185796. doi: 10.3389/fnmol.2023.1185796 (PMC10264798; doi:10.3389/fnmol.2023.1185796)
Supplement: Supplementary file 2 [file Table_1.XLSX]

## Sheet: Sheet1
Category	Clinical feature	Human Phenotype Ontology ID
Blood and blood-forming tissues	Pulmonary hemorrhage	HP:0040223
Cardiovascular	Atrial septal defect	HP:0001631
	Patent ductus arteriosus	HP:0001643
	Mitral regurgitation	HP:0001653
	Coarctation of aorta	HP:0001680
Connective tissue	Joint contracture of the 5th finger	HP:0009183
Digestive System	Feeding difficulties	HP:0011968
	Inguinal hernia	HP:0000023
	Gastroesophageal reflux	HP:0002020
	Prolonged neonatal jaundice	HP:0006579
	Nasogastric tube feeding in infancy	HP:0011470
Ear	Low-set, posteriorly rotated ears	HP:0000368
	Cupped ear	HP:0000378
Eye	Strabismus	HP:0000486
	Hypermetropia	HP:0000540
	Hypertelorism	HP:0000316
	Microcornea	HP:0000482
	Deeply set eye	HP:0000490
Genitourinary system	Cryptorchidism	HP:0000028
	Hypoplastic labia majora	HP:0000059
	Phimosis	HP:0001741
Growth	Failure to thrive	HP:0001508
	Small for gestational age	HP:0001518
Head and neck	Abnormality of the dentition	HP:0000164
	Thin upper lip vermilion	HP:0000219
	Thin vermilion border	HP:0000233
	Microcephaly	HP:0000252
	Macrodontia of permanent maxillary central incisor	HP:0000675
	Abnormal facial shape	HP:0001999
	Narrow mouth	HP:0000160
	Cleft palate	HP:0000175
	Epicanthus	HP:0000286
	Short philtrum	HP:0000322
	Narrow forehead	HP:0000341
	Long philtrum	HP:0000343
	High forehead	HP:0000348
	Broad nasal tip	HP:0000455
	Anteverted nares	HP:0000463
	Microdontia	HP:0000691
	Short columella	HP:0002000
	Short nose	HP:0003196
	Midface retrusion	HP:0011800
Immunology	Recurrent infections	HP:0002719
	Sepsis	HP:0100806
Musculature	Hypotonia	HP:0001252
Nervous System	Behavioral abnormality	HP:0000708
	Autistic behavior	HP:0000729
	Delayed speech and language development	HP:0000750
	Intellectual disability	HP:0001249
	Ventriculomegaly	HP:0002119
	Neurodevelopmental delay	HP:0012758
	Sleep disturbance	HP:0002360
	Abnormal temper tantrums	HP:0025160
Prenatal and Birth	Fetal distress	HP:0025116
Respiratory System	Pulmonary arterial hypertension	HP:0002092
	Recurrent lower respiratory tract infections	HP:0002783
	Chronic lung disease	HP:0006528
Skeletal system	Sandal gap	HP:0001852
	Clinodactyly of the 5th finger	HP:0004209
	Broad hallux phalanx	HP:0010059
	Osteopenia	HP:0000938
	Craniosynostosis	HP:0001363
	2-3 toe syndactyly	HP:0004691
Skin, Hair, and Nails	Long eyelashes	HP:0000527
	Thick eyebrow	HP:0000574
	Single transverse palmar crease	HP:0000954
	Synophrys	HP:0000664
	Sacral dimple	HP:0000960
	Hypertrichosis	HP:0000998
	Prominent fingertip pads	HP:0001212
	Highly arched eyebrow	HP:0002553
