# Supplementary material for: An updated catalog of CTCF variants associated with neurodevelopmental disorder phenotypes
Source: Front Mol Neurosci. 2023 May 31;16:1185796. doi: 10.3389/fnmol.2023.1185796 (PMC10264798; doi:10.3389/fnmol.2023.1185796)
Supplement: Supplementary file 3 [file Table_2.xlsx]

## Sheet: snvs_all
Database	altID	sourceID	chromosome	start	end	snvID	genome	type	transcript	mRNA	dnaChange	aaChange	info	proteinSeq	mutation	sourcePheno	NDD	Origin	Pathogenicity	Citations
Varicarta	5194	VARICARTA_012	chr16	67596849	67596849	SNV_001	GRCh37	complex	NM_006565.4	NA	NA	NA		NA	NA	Ductal breast carcinoma	Other	somatic	VUS	NA
DenovoDB	DNDB_021	DENOVO_014	chr16	67596849	67596849	SNV_002	GRCh37	SNV	NM_006565.4	noncoding	c.47887A>G	NA		NA	NA	ASD	NDD	de novo	VUS	NA
gene4denovo	22052	G4DN_014	chr16	67597205	67597205	SNV_003	GRCh37	SNV	NM_006565.4	noncoding	c.47887A>G	NA		NA	NA	ASD	NDD	de novo	VUS	NA
gene4denovo	NA	G4DN_054	chr16	67599717	67599717	SNV_004	GRCh37	SNV	NM_006565.4	noncoding	G>C	NA		NA	NA	ASD	NDD	de novo	NA	Joon-Yong An_2018
gene4denovo	P433B	G4DN_048	chr16	67599717	67599717	SNV_005	GRCh37	SNV	NM_006565.4	noncoding	C>T	NA		NA	NA	Control	NA	de novo	NA	Jakob Goldmann_2016
gene4denovo	13417	G4DN_017	chr16	67605295	67605295	SNV_005	GRCh37	SNV	NM_006565.4	noncoding	C>T	NA		NA	NA	Fetal preterm birth	Other	de novo	NA	Jingjing Li_2017
gene4denovo	14157	G4DN_015	chr16	67613953	67613953	SNV_006	GRCh37	SNV	NM_006565.4	noncoding	G>C	NA		NA	NA	Control	NA	de novo	NA	Joon-Yong An_2018
gene4denovo	1-02634	G4DN_020	chr16	67614632	67614632	SNV_007	GRCh37	SNV	NM_006565.4	noncoding	c.*956T>A	NA		NA	NA	ASD	NDD	de novo	NA	NA
DenovoDB	DNDB_015	DENOVO_008	chr16	67617044	67617044	SNV_007	GRCh37	SNV	NM_006565.4	noncoding	C>T	NA		NA	NA	ASD	NDD	de novo	NA	Joon-Yong An_2018
gene4denovo	13872	G4DN_016	chr16	67617044	67617044	SNV_008	GRCh37	SNV	NM_006565.4	noncoding	G>T	NA		NA	NA	Congenital heart disorder	Other	de novo	NA	Felix Richter_2020
DenovoDB	DNDB_026	DENOVO_007	chr16	67619037	67619037	SNV_009	GRCh37	SNV	NM_006565.4	noncoding	c.27692C>T	NA		NA	NA	ASD	NDD	de novo	VUS	NA
gene4denovo	AU4452302	G4DN_066	chr16	67619037	67619037	SNV_009	GRCh37	SNV	NM_006565.4	noncoding	C>T	NA		NA	NA	ASD	NDD	de novo	NA	Joon-Yong An_2018
Varicarta	AU4452302	VARICARTA_004	chr16	67619037	67619037	SNV_010	GRCh37	SNV	NM_006565.4	noncoding	c.-25699C>G	NA		NA	NA	ASD	NDD	de novo	VUS	NA
DenovoDB	DNDB_022	DENOVO_013	chr16	67624886	67624886	SNV_010	GRCh37	SNV	NM_006565.4	noncoding	C>G	NA		NA	NA	ASD	NDD	de novo	VUS	Yuen_2017
gene4denovo	12048	G4DN_074	chr16	67625627	67625627	SNV_010	GRCh37	SNV	NM_006565.4	noncoding	c.-25699C>G	NA		NA	NA	ASD	NDD	de novo	VUS	NA
DenovoDB	DNDB_027	DENOVO_006	chr16	67628846	67628846	SNV_011	GRCh37	SNV	NM_006565.4	noncoding	c.19850A>G	NA		NA	NA	ASD	NDD	de novo	VUS	NA
gene4denovo	AU3849303	G4DN_030	chr16	67628846	67628846	SNV_012	GRCh37	SNV	NM_006565.4	noncoding	G>C	NA		NA	NA	Control	NA	de novo	NA	Joon-Yong An_2018
Varicarta	326218	VARICARTA_003	chr16	67628846	67628846	SNV_013	GRCh37	SNV	NM_006565.4	exon	c.1456C>T	p.Gln486Ter		ZF8	nonsense	DD	NDD	de novo	P	NA
DenovoDB	DNDB_016	DENOVO_004	chr16	67629733	67629733	SNV_014	GRCh37	SNV	NM_006565.4	noncoding	c.-15890C>G	NA		NA	NA	ASD	NDD	de novo	VUS	NA
gene4denovo	12676	G4DN_032	chr16	67629734	67629734	SNV_014	GRCh37	SNV	NM_006565.4	noncoding	c.-15890C>G	NA		NA	NA	ASD	NDD	de novo	VUS	Yuen_2017
gene4denovo	11484	G4DN_005	chr16	67629984	67629984	SNV_014	GRCh37	SNV	NM_006565.4	noncoding	c.-15890C>G	NA		NA	NA	ASD	NDD	de novo	VUS	NA
DenovoDB	DNDB_017	DENOVO_003	chr16	67631500	67631500	SNV_015	GRCh37	insertion	NM_006565.4	noncoding	c.15003_-15002insAAG	NA		NA	NA	ASD	NDD	de novo	VUS	NA
gene4denovo	14207	G4DN_006	chr16	67631500	67631500	SNV_016	GRCh37	insertion	NM_006565.4	noncoding	->AAG	NA		NA	NA	ASD	NDD	de novo	NA	Joon-Yong An_2018
gene4denovo	14668	G4DN_037	chr16	67634667	67634667	SNV_017	GRCh37	SNV	NM_006565.4	noncoding	G>A	NA		NA	NA	ASD	NDD	de novo	NA	Joon-Yong An_2018
DenovoDB	DNDB_028	DENOVO_015	chr16	67638637	67638637	SNV_018	GRCh37	SNV	NM_006565.4	noncoding	c.-13236G>A	NA		NA	NA	ASD	NDD	de novo	VUS	NA
gene4denovo	AU3846302	G4DN_012	chr16	67638648	67638665	SNV_018	GRCh37	SNV	NM_006565.4	noncoding	c.-13236G>A	NA		NA	NA	ASD	NDD	de novo	VUS	Joon-Yong An_2018
Varicarta	310704	VARICARTA_011	chr16	67638637	67638665	SNV_019	GRCh37	SNV	NM_006565.4	noncoding	T>C	NA		NA	NA	Control	NA	de novo	NA	Joon-Yong An_2018
DenovoDB	DNDB_029	DENOVO_010	chr16	67640129	67640129	SNV_020	GRCh37	deletion	NM_006565.4	noncoding	c.6098_-6081del18	NA		NA	NA	ASD	NDD	de novo	VUS	NA
gene4denovo	1-0906-003	G4DN_023	chr16	67640134	67640142	SNV_021	GRCh37	insertion	NM_006565.4	noncoding	GTTTTTTGTTTTTTTTTT>-	NA		NA	NA	ASD	NDD	de novo	VUS	Yuen_2017
Varicarta	263255	VARICARTA_006	chr16	67640129	67640142	SNV_021	GRCh37	deletion	NM_006565.4	noncoding	c.TTTTTTTTTTTGTTTTTTGTTTTTTTTTT>TTTTTTTTTTT	NA		NA	NA	ASD	NDD	de novo	VUS	NA
DenovoDB	DNDB_030	DENOVO_009	chr16	67640407	67640407	SNV_022	GRCh37	deletion	NM_006565.4	noncoding	c.4606_-4598del9	NA		NA	NA	ASD	NDD	de novo	VUS	NA
gene4denovo	AU057405	G4DN_013	chr16	67640407	67640407	SNV_023	GRCh37	insertion	NM_006565.4	noncoding	TTTATTGTA>-	NA		NA	NA	ASD	NDD	de novo	VUS	Yuen_2017
Varicarta	310392	VARICARTA_005	chr16	67640407	67640407	SNV_023	GRCh37	deletion	NM_006565.4	noncoding	c.ATGTATTTATTGTA>ATGTA	NA		NA	NA	ASD	NDD	de novo	VUS	NA
gene4denovo	gonl-176c	G4DN_069	chr16	67642704	67642704	SNV_024	GRCh37	SNV	NM_006565.4	noncoding	c.4329C>T	NA		NA	NA	ASD	NDD	de novo	VUS	NA
ClinVar	1224997	CLINVAR_052	chr16	67644449	67644449	SNV_024	GRCh37	SNV	NM_006565.4	noncoding	C>T	NA		NA	NA	ASD	NDD	de novo	VUS	Yuen_2017
ClinVar	1217442	CLINVAR_051	chr16	67644564	67644566	SNV_024	GRCh37	SNV	NM_006565.4	noncoding	c.4329C>T	NA		NA	NA	ASD	NDD	de novo	VUS	NA
ClinVar	1231751	CLINVAR_050	chr16	67644716	67644716	SNV_025	GRCh37	SNV	NM_006565.4	noncoding	C>T	NA		NA	NA	Control	NA	de novo	NA	Genome of the Netherlands Consortium_2014
LOVD	CTCF_000040	LOVD_066	chr16	67644726	67644726	SNV_026	GRCh37	SNV	NM_006565.4	noncoding	c.9-278G>A	NA		NA	NA	NA	NA	de novo	B	NA
ClinVar	223074	CLINVAR_122	chr16	56368689	90141355	SNV_027	GRCh37	deletion	NM_006565.4	noncoding	c.9-160_-9-158del	NA		NA	NA	NA	NA	de novo	B	NA
AutDB	GEN549R010	AUTDB_002	chr16	67706634	67706634	SNV_028	GRCh37	SNV	NM_006565.4	noncoding	c.9-11C>T	NA		NA	NA	NA	NA	de novo	B	NA
ClinVar	512222	CLINVAR_132	chr16	67660556	67660556	SNV_029	GRCh37	SNV	NM_006565.4	noncoding	c.9-1G>A	NA		NA	NA	NA	NA	NA	VUS	NA
ClinVar	1324719	CLINVAR_184	chr16	67644733	67644737	SNV_030	GRCh37	indel	NM_006565.4	exon	c.3_2delinsTC	p.Met1del		N Term	nonsense	CRD	NDD	de novo	LP	NA
ClinVar	755311	CLINVAR_228	chr16	67644753	67644753	SNV_031	GRCh37	SNV	NM_006565.4	exon	c.18C>T	p.Val6=		N Term	synonymous	EP	NDD	de novo	B	NA
EGIdb	NA	EGI_005	chr16	67644753	67644753	SNV_031	GRCh37	SNV	NM_006565.4	exon	c.18C>T	p.Val6=		N Term	synonymous	EP	NDD	de novo	B	NA
EGIdb	NA	EGI_006	chr16	67644753	67644753	SNV_031	GRCh37	SNV	NM_006565.4	exon	c.18C>T	p.Val6=		N Term	synonymous	EP	NDD	de novo	B	NA
EGIdb	NA	EGI_007	chr16	67644753	67644753	SNV_031	GRCh37	SNV	NM_006565.4	exon	c.18C>T	p.Val6=		N Term	synonymous	EP	NDD	de novo	B	NA
EGIdb	NA	EGI_008	chr16	67644753	67644753	SNV_031	GRCh37	SNV	NM_006565.4	exon	c.18C>T	p.Val6=		N Term	synonymous	EP	NDD	de novo	B	NA
ClinVar	1678612	CLINVAR_199	chr16	67644772	67644772	SNV_032	GRCh37	SNV	NM_006565.4	exon	c.37T>G	p.Ser13Ala		N Term	missense	CRD	NDD	de novo	VUS	NA
ClinVar	1811867	CLINVAR_077	chr16	67644800	67644800	SNV_033	GRCh37	SNV	NM_006565.4	exon	c.65G>A	p.Arg22Lys		N Term	missense	IGD	NDD	de novo	VUS	NA
ClinVar	512218	CLINVAR_212	chr16	67644810	67644810	SNV_034	GRCh37	SNV	NM_006565.4	exon	c.75C>A	p.Tyr25Ter		N Term	nonsense	IGD	NDD	de novo	P	NA
DisGenet	rs1555534067	DGN_012	chr16	67644810	67644810	SNV_034	GRCh37	SNV	NM_006565.4	exon	c.75C>A	p.Tyr25Ter		N Term	nonsense	IGD	NDD	de novo	P	NA
ClinVar	580137	CLINVAR_079	chr16	67644819	67644819	SNV_035	GRCh37	SNV	NM_006565.4	exon	c.84C>T	p.Arg28=		N Term	synonymous	IGD	NDD	de novo	LB	NA
ClinVar	1704654	CLINVAR_141	chr16	67644839	67644839	SNV_036	GRCh37	SNV	NM_006565.4	exon	c.104A>G	p.Glu35Gly		N Term	missense	NA	NA	de novo	VUS	NA
ClinVar	1801142	CLINVAR_192	chr16	67644856	67644856	SNV_037	GRCh37	SNV	NM_006565.4	exon	c.121C>T	p.Pro41Ser		N Term	missense	IGD	NDD	de novo	VUS	NA
ClinVar	1821791	CLINVAR_131	chr16	67644865	67644865	SNV_038	GRCh37	SNV	NM_006565.4	exon	c.130C>A	p.Gln44Lys		N Term	missense	NA	NA	de novo	VUS	NA
ClinVar	1693684	CLINVAR_130	chr16	67644866	67644866	SNV_039	GRCh37	SNV	NM_006565.4	exon	c.131A>G	p.Gln44Arg		N Term	missense	NA	NA	de novo	LB	NA
ClinVar	963811	CLINVAR_114	chr16	67644871	67644871	SNV_040	GRCh37	SNV	NM_006565.4	exon	c.136G>A	p.Asp46Asn		N Term	missense	ID	NDD	inherited	LB	NA
ClinVar	1288527	CLINVAR_153	chr16	67644875	67644875	SNV_041	GRCh37	SNV	NM_006565.4	exon	c.140G>A	p.Gly47Glu		N Term	missense	NA	NA	de novo	VUS	NA
gene4denovo	102629	G4DN_070	chr16	67644882	67644882	SNV_042	GRCh37	duplication	NM_006565.4	exon	c.147dupG	p.Val50Glyfs*26		N term	frameshift	DD	NDD	de novo	P	Joanna Kaplanis_2020
ClinVar	1316030	CLINVAR_225	chr16	67644883	67644883	SNV_043	GRCh37	duplication	NM_006565.4	exon	c.148dupG	p.Val50Glyfs*27		N term	frameshift	CRD	NDD	de novo	P	Konrad 2019
LOVD	CTCF_000010	LOVD_035	chr16	67644883	67644883	SNV_043	GRCh37	duplication	NM_006565.4	exon	c.148dupG	p.Val50Glyfs*27		N term	frameshift	CRD	NDD	de novo	P	Konrad 2019
DBD	Adult 11	DBD_007	chr16	67644883	67644883	SNV_043	GRCh37	duplication	NM_006565.4	exon	c.148dupG	p.Val50Glyfs*27		N term	frameshift	NA	NA	de novo	P	NA
ClinVar	1709826	CLINVAR_226	chr16	67644883	67644883	SNV_044	GRCh37	SNV	NM_006565.4	exon	c.148G>A	p.Val50Met		N Term	missense	NA	NA	de novo	VUS	NA
ClinVar	1326189	CLINVAR_224	chr16	67644885	67644885	SNV_045	GRCh37	SNV	NM_006565.4	exon	c.150G>A	p.Val50=		N Term	synonymous	NA	NA	de novo	LB	NA
ClinVar	1827947	CLINVAR_106	chr16	67644900	67644900	SNV_046	GRCh37	SNV	NM_006565.4	exon	c.165C>T	p.Asn55_Ser56=		N Term	synonymous	IGD	NDD	de novo	LB	NA
ClinVar	1315872	CLINVAR_196	chr16	67644938	67644938	SNV_047	GRCh37	SNV	NM_006565.4	exon	c.203C>G	p.Pro68Arg		N Term	missense	CRD	NDD	inherited	VUS	NA
LOVD	CTCF_000053	LOVD_049	chr16	67644949	67644949	SNV_048	GRCh37	SNV	NM_006565.4	exon	c.214C>T	p.Gln72*		N Term	nonsense	NA	NA	NA	LP	NA
ClinVar	969402	CLINVAR_135	chr16	67645015	67645015	SNV_049	GRCh37	SNV	NM_006565.4	exon	c.280C>T	p.Gln94Ter		N Term	nonsense	ID	NDD	inherited	LP	NA
ClinVar	1316049	CLINVAR_173	chr16	67645026	67645027	SNV_050	GRCh37	deletion	NM_006565.4	exon	c.292_293del	p.Leu98fs		N term	frameshift	CRD	NDD	de novo	P	NA
ClinVar	726737	CLINVAR_217	chr16	67645038	67645038	SNV_051	GRCh37	SNV	NM_006565.4	exon	c.303A>G	p.Val101=		N Term	synonymous	NA	NA	de novo	LB	NA
ClinVar	1855095	CLINVAR_103	chr16	67645041	67645041	SNV_052	GRCh37	SNV	NM_006565.4	exon	c.306T>C	p.Asn102_Met103=		N Term	synonymous	IGD	NDD	de novo	LB	NA
ClinVar	1325462	CLINVAR_183	chr16	67645042	67645042	SNV_053	GRCh37	SNV	NM_006565.4	exon	c.307A>G	p.Met103Val		N Term	missense	NA	NA	de novo	VUS	NA
ClinVar	1018127	CLINVAR_136	chr16	67645048	67645048	SNV_054	GRCh37	SNV	NM_006565.4	exon	c.313G>A	p.Glu105Lys		N term	missense	CRD	NDD	de novo	P	NA
gene4denovo	102640	G4DN_050	chr16	67645048	67645048	SNV_054	GRCh37	insertion	NM_006565.4	exon	c.313_314insGA	p.Glu105Glyfs*4		N term	frameshift	DD	NDD	de novo	P	Joanna Kaplanis_2020
ClinVar	495384	CLINVAR_126	chr16	67645047	67645048	SNV_054	GRCh37	duplication	NM_006565.4	exon	c.313_314dup	p.Gln106fs		N Term	frameshift	NA	NA	de novo	P	NA
ClinVar	985761	CLINVAR_150	chr16	67645063	67645064	SNV_055	GRCh37	duplication	NM_006565.4	exon	c.329dupT	p.Gly111fs*28		N term	frameshift	CRD	NDD	de novo	P	Chen 2019
ClinVar	1295390	CLINVAR_169	chr16	67645072	67645072	SNV_056	GRCh37	SNV	NM_006565.4	exon	c.337C>A	p.Leu113Ile		N Term	missense	NA	NA	de novo	VUS	NA
ClinVar	755312	CLINVAR_218	chr16	67645101	67645101	SNV_057	GRCh37	SNV	NM_006565.4	exon	c.366G>A	p.Val122=		N Term	synonymous	NA	NA	de novo	LB	NA
ClinVar	94225	CLINVAR_219	chr16	67645109	67645109	SNV_058	GRCh37	duplication	NM_006565.4	exon	c.375dupT	p.Val126Cysfs*14		N term	frameshift	CRD	NDD	de novo	P	Gregor 2013
DBD	1	DBD_003	chr16	67645109	67645109	SNV_058	GRCh37	duplication	NM_006565.5	exon	c.375dupT	p.Val126Cysfs*14		N term	frameshift	CRD	NDD	de novo	P	NA
DisGenet	rs879255570	DGN_013	chr16	67645109	67645109	SNV_058	GRCh37	duplication	NM_006565.4	exon	c.375dupT	p.Val126Cysfs*14		N term	frameshift	CRD	NDD	de novo	P	Gregor 2013
ClinVar	740301	CLINVAR_188	chr16	67645110	67645110	SNV_059	GRCh37	SNV	NM_006565.4	exon	c.375T>C	p.Pro125=		N Term	synonymous	CRD	NDD	de novo	B	NA
ClinVar	1301179	CLINVAR_104	chr16	67645251	67645251	SNV_060	GRCh37	SNV	NM_006565.4	exon	c.516T>G	p.Asn172Lys		N Term	missense	NA	NA	de novo	VUS	NA
ClinVar	1332955	CLINVAR_207	chr16	67645264	67645264	SNV_061	GRCh37	SNV	NM_006565.4	exon	c.529A>G	p.Thr177Ala		N Term	missense	CRD	NDD	de novo	VUS	NA
DBD	SF0082557.p1	DBD_001	chr16	67645266	67645266	SNV_062	GRCh37	deletion	NM_006565.4	exon	c.532_538del	p.Leu178Lysfs*42		N term	frameshift	ASD	NDD	de novo	P	Valverde 2022, Wang 2020
gene4denovo	female_SF0082557.p1	G4DN_021	chr16	67645267	67645273	SNV_062	GRCh37	deletion	NM_006565.4	exon	c.532_538del	p.Leu178Lysfs*42		N term	frameshift	ASD	NDD	de novo	P	Valverde 2022, Wang 2020
Varicarta	357704	VARICARTA_027	chr16	67645266	67645273	SNV_062	GRCh37	deletion	NM_006565.4	exon	c.532_538del	p.Leu178Lysfs*42		N term	frameshift	ASD	NDD	de novo	P	Valverde 2022, Wang 2020
Varicarta	357704	VARICARTA_028	chr16	67645266	67645273	SNV_062	GRCh37	deletion	NM_006565.4	exon	c.532_538del	p.Leu178Lysfs*42		N term	frameshift	ASD	NDD	de novo	P	Valverde 2022, Wang 2020
Varicarta	357069	VARICARTA_029	chr16	67645266	67645273	SNV_062	GRCh37	deletion	NM_006565.4	exon	c.532_538del	p.Leu178Lysfs*42		N term	frameshift	ASD	NDD	de novo	P	Valverde 2022, Wang 2020
ClinVar	1000944	CLINVAR_137	chr16	67645270	67645270	SNV_063	GRCh37	SNV	NM_006565.4	exon	c.535G>A	p.Glu179Lys		N Term	missense	CRD	NDD	de novo	VUS	NA
ClinVar	1021499	CLINVAR_127	chr16	67645270	67645271	SNV_064	GRCh37	duplication	NM_006565.4	exon	c.538_540dup	p.Gln180dup		N term	frameshift	CRD	NDD	NA	P	NA
ClinVar	1693685	CLINVAR_128	chr16	67645292	67645292	SNV_065	GRCh37	SNV	NM_006565.4	exon	c.557A>G	p.Gln186Arg		N Term	missense	NA	NA	de novo	VUS	NA
ClinVar	1000945	CLINVAR_129	chr16	67645311	67645311	SNV_066	GRCh37	SNV	NM_006565.4	exon	c.576A>G	p.Gln192=		N Term	synonymous	NA	NA	de novo	LB	NA
ClinVar	264719	CLINVAR_208	chr16	67645338	67645339	SNV_067	GRCh37	duplication	NM_006565.4	exon	c.610dup	p.Thr204fs		N term	frameshift	NA	NA	de novo	P	NA
gene4denovo	51194	G4DN_051	chr16	67645339	67645339	SNV_068	GRCh37	duplication	NM_006565.4	exon	c.604dupA	p.Thr204Asnfs*25		N term	frameshift	DD	NDD	de novo	P	Kaplanis 2020
NA	NA	NA	chr16	67645350	67645350	SNV_069	GRCh37	deletion	NM_006565.4	exon	c.612delAAAG	p.Lys206Profs*13		N term	frameshift	CRD	NDD	de novo	P	Bastaki 2019
SFARI	NA	SFARI_061	chr16	67645350	67645350	SNV_070	GRCh37	deletion	NM_006565.4	exon	c.615_618delGAAA	p.Lys206ProfsTer15		N term	frameshift	ASD	NDD	de novo	P	Konrad 2019, Valverde 2022, Chen 2019
SFARI	NA	SFARI_062	chr16	67645350	67645350	SNV_070	GRCh37	deletion	NM_006565.4	exon	c.615_618delGAAA	p.Lys206ProfsTer15		N term	frameshift	ASD	NDD	de novo	P	Konrad 2019, Valverde 2022, Chen 2019
ClinVar	512219	CLINVAR_174	chr16	67645350	67645350	SNV_070	GRCh37	deletion	NM_006565.4	exon	c.615_618delGAAA	p.Lys206ProfsTer15		N term	frameshift	CRD	NDD	de novo	P	Konrad 2019, Valverde 2022, Chen 2019
DECIPHER	265826	DECIPHER_051	chr16	67645350	67645350	SNV_070	GRCh37	deletion	NM_006565.4	exon	c.615_618delGAAA	p.Lys206ProfsTer15		N term	frameshift	CRD	NDD	de novo	P	Konrad 2019, Valverde 2022, Chen 2019
DisGenet	rs1555534147	DGN_009	chr16	67645350	67645350	SNV_070	GRCh37	deletion	NM_006565.4	exon	c.615_618delGAAA	p.Lys206ProfsTer15		N term	frameshift	CRD	NDD	de novo	P	Konrad 2019, Valverde 2022, Chen 2019
LOVD	CTCF_000032	LOVD_050	chr16	67645350	67645350	SNV_070	GRCh37	deletion	NM_006565.4	exon	c.615_618delGAAA	p.Lys206ProfsTer15		N term	frameshift	CRD	NDD	de novo	P	Konrad 2019, Valverde 2022, Chen 2019
LOVD	CTCF_000032	LOVD_051	chr16	67645350	67645350	SNV_070	GRCh37	deletion	NM_006565.4	exon	c.615_618delGAAA	p.Lys206ProfsTer15		N term	frameshift	CRD	NDD	de novo	P	Konrad 2019, Valverde 2022, Chen 2019
LOVD	CTCF_000032	LOVD_052	chr16	67645350	67645350	SNV_070	GRCh37	deletion	NM_006565.4	exon	c.615_618delGAAA	p.Lys206ProfsTer15		N term	frameshift	CRD	NDD	de novo	P	Konrad 2019, Valverde 2022, Chen 2019
ClinVar	1811484	CLINVAR_075	chr16	67645372	67645372	SNV_071	GRCh37	SNV	NM_006565.4	exon	c.637C>T	p.Arg213Cys		N Term	missense	IGD	NDD	de novo	VUS	NA
SFARI	NA	SFARI_016	chr16	67645373	67645373	SNV_072	GRCh37	SNV	NM_006565.4	exon	c.638G>A	p.Arg213His		N Term	missense	ASD	NDD	inherited	VUS	Wang T et al. (2020)
ClinVar	1021500	CLINVAR_076	chr16	67645373	67645373	SNV_072	GRCh37	SNV	NM_006565.4	exon	c.638G>A	p.Arg213His		N Term	missense	CRD	NDD	inherited	VUS	NA
ClinVar	1244743	CLINVAR_211	chr16	67645412	67645412	SNV_073	GRCh37	SNV	NM_006565.4	exon	c.677A>G	p.Tyr226Cys		N Term	missense	CRD	NDD	de novo	P	Valverde 2022
ClinVar	1316031	CLINVAR_138	chr16	67645422	67645422	SNV_074	GRCh37	deletion	NM_006565.4	exon	c.688del	p.Glu230Lysfs*20		N term	frameshift	CRD	NDD	de novo	P	Konrad EDH , et al. (2019)
LOVD	CTCF_000008	LOVD_053	chr16	67645423	67645423	SNV_074	GRCh37	deletion	NM_006565.4	exon	c.688del	p.Glu230Lysfs*20		N term	frameshift	CRD	NDD	de novo	P	Konrad EDH , et al. (2019)
LOVD	CTCF_000035	LOVD_054	chr16	67645437	67645437	SNV_075	GRCh37	SNV	NM_006565.4	exon	c.702G>T	p.Glu234Asp		N Term	missense	NA	NA	NA	LB	NA
LOVD	CTCF_000036	LOVD_055	chr16	67645442	67645442	SNV_076	GRCh37	SNV	NM_006565.4	exon	c.707T>G	p.Leu236Arg		N Term	missense	NA	NA	NA	VUS	NA
ClinVar	755313	CLINVAR_170	chr16	67645443	67645443	SNV_077	GRCh37	SNV	NM_006565.4	exon	c.708G>A	p.Leu236=		N Term	synonymous	NA	NA	de novo	LB	NA
ClinVar	770999	CLINVAR_175	chr16	67645467	67645467	SNV_078	GRCh37	SNV	NM_006565.4	exon	c.732A>G	p.Lys244=		N Term	synonymous	NA	NA	de novo	LB	NA
gene4denovo	female_SF0033047.p1	G4DN_036	chr16	67645507	67645510	SNV_079	GRCh37	deletion	NM_006565.4	exon	c.772_775del	p.Lys258Argfs*4		N term	frameshift	ASD	NDD	de novo	P	TianyunWang et al. bioRxiv, 2020
SFARI	NA	SFARI_063	chr16	67645508	67645511	SNV_079	GRCh37	deletion	NM_006565.4	exon	c.773_776del	p.Lys258Argfs*4		N term	frameshift	ASD	NDD	de novo	P	Konrad EDH , et al. (2019)
Varicarta	357705	VARICARTA_030	chr16	67645506	67645510	SNV_079	GRCh37	deletion	NM_006565.4	exon	c.772_775del	p.Lys258Argfs*4		N term	frameshift	ASD	NDD	de novo	P	NA
Varicarta	357705	VARICARTA_031	chr16	67645506	67645510	SNV_079	GRCh37	deletion	NM_006565.4	exon	c.772_775del	p.Lys258Argfs*4		N term	frameshift	ASD	NDD	de novo	P	NA
Varicarta	357070	VARICARTA_032	chr16	67645506	67645510	SNV_079	GRCh37	deletion	NM_006565.4	exon	c.772_775del	p.Lys258Argfs*4		N term	frameshift	ASD	NDD	de novo	P	NA
Varicarta	355581	VARICARTA_033	chr16	67645508	67645512	SNV_079	GRCh37	deletion	NM_006565.4	exon	c.774_777del	p.Lys258Argfs*4		N term	frameshift	ASD	NDD	de novo	P	NA
ClinVar	613830	CLINVAR_176	chr16	67645507	67645510	SNV_079	GRCh37	deletion	NM_006565.4	exon	c.773_776del	p.Lys258Argfs*4		N term	frameshift	CRD	NDD	de novo	P	NA
DBD	SF0033047.p1	DBD_002	chr16	67645506	67645506	SNV_079	GRCh37	deletion	NM_006565.4	exon	c.773_776del	p.Lys258Argfs*4		N term	frameshift	CRD	NDD	de novo	P	Konrad EDH , et al. (2019)
DisGenet	rs1567608876	DGN_010	chr16	67645507	67645507	SNV_079	GRCh37	deletion	NM_006565.4	exon	c.773_776del	p.Lys258Argfs*4		N term	frameshift	CRD	NDD	de novo	P	NA
LOVD	CTCF_000033	LOVD_056	chr16	67645508	67645511	SNV_079	GRCh37	deletion	NM_006565.4	exon	c.773_776del	p.Lys258Argfs*4		N term	frameshift	CRD	NDD	de novo	P	NA
SFARI	NA	SFARI_064	chr16	67645509	67645512	SNV_080	GRCh37	deletion	NM_006565.4	exon	c.778_781del	p.Lys260ValfsTer2		N term	frameshift	ASD	NDD	de novo	P	Chen 2019, Wang 2020
ClinVar	973042	CLINVAR_177	chr16	67645509	67645512	SNV_080	GRCh37	deletion	NM_006565.4	exon	c.778_781del	p.Lys260ValfsTer2		N term	frameshift	CRD	NDD	de novo	P	Chen 2019, Wang 2020
gene4denovo	SanDiego_V4U6N	G4DN_052	chr16	67645509	67645512	SNV_081	GRCh37	deletion	NM_006565.4	exon	c.774_777del	p.Lys260ValfsTer2		N term	frameshift	NDD	NA	de novo	P	Wang 2020
ClinVar	1325361	CLINVAR_049	chr16	67645518	67645518	SNV_082	GRCh37	SNV	NM_006565.4	noncoding	c.781+2T>G	NA		NA	NA	NA	NA	NA	LB	NA
SFARI	NA	SFARI_072	chr16	67645852	67645852	SNV_083	GRCh37	SNV	NM_006565.4	exon	c.782-2A>G	p.Val262_Gly318del	Linker N-1 - Linker 2-3	ZF1-ZF2	inframe deletion	ASD	NDD	de novo	LP	Konrad EDH , et al. (2019)
ClinVar	512220	CLINVAR_222	chr16	67645852	67645852	SNV_083	GRCh37	SNV	NM_006565.4	exon	c.782-2A>G	p.Val262_Gly318del	Linker N-1 - Linker 2-3	ZF1-ZF2	inframe deletion	CRD	NDD	de novo	LP	Konrad EDH , et al. (2019)
DECIPHER	381890	DECIPHER_055	chr16	67645852	67645852	SNV_083	GRCh37	SNV	NM_006565.4	exon	c.782-2A>G	p.Val262_Gly318del	Linker N-1 - Linker 2-3	ZF1-ZF2	inframe deletion	CRD	NDD	de novo	LP	Konrad EDH , et al. (2019)
LOVD	CTCF_000029	LOVD_058	chr16	67645852	67645852	SNV_083	GRCh37	SNV	NM_006565.4	exon	c.782-2A>G	p.Val262_Gly318del	Linker N-1 - Linker 2-3	ZF1-ZF2	inframe deletion	CRD	NDD	de novo	LP	Konrad EDH , et al. (2019)
ClinVar	1053786	CLINVAR_220	chr16	67645853	67645853	SNV_084	GRCh37	SNV	NM_006565.4	exon	c.782-1G>C	p.Val262_Gly318del	Linker N-1 - Linker 2-3	ZF1-ZF2	inframe deletion	CRD	NDD	de novo	LP	NA
SFARI	NA	SFARI_071	chr16	67645853	67645853	SNV_085	GRCh37	SNV	NM_006565.4	exon	c.782-1G>T	p.Val262_Gly318del	Linker N-1 - Linker 2-3	ZF1-ZF2	inframe deletion	ASD	NDD	de novo	LP	Konrad 2019, Valverde 2022
ClinVar	1316035	CLINVAR_221	chr16	67645853	67645853	SNV_085	GRCh37	SNV	NM_006565.4	exon	c.782-1G>T	p.Val262_Gly318del	Linker N-1 - Linker 2-3	ZF1-ZF2	inframe deletion	CRD	NDD	de novo	LP	Konrad 2019, Valverde 2022
LOVD	CTCF_000028	LOVD_057	chr16	67645853	67645853	SNV_085	GRCh37	SNV	NM_006565.4	exon	c.782-1G>T	p.Val262_Gly318del	Linker N-1 - Linker 2-3	ZF1-ZF2	inframe deletion	CRD	NDD	de novo	LP	Konrad 2019, Valverde 2022
gene4denovo	female_SF0035070.p2	G4DN_035	chr16	67645864	67645864	SNV_086	GRCh37	SNV	NM_006565.4	exon	c.792G>C	p.Lys264Asn	Linker N-1	ZF1	missense	ASD	NDD	de novo	LP	NA
SFARI	NA	SFARI_065	chr16	67645864	67645864	SNV_086	GRCh37	SNV	NM_006565.4	exon	c.792G>C	p.Lys264Asn	Linker N-1	ZF1	missense	ASD	NDD	de novo	LP	NA
Varicarta	5194	VARICARTA_034	chr16	67645864	67645864	SNV_086	GRCh37	SNV	NM_006565.4	exon	c.792G>C	p.Lys264Asn	Linker N-1	ZF1	missense	ASD	NDD	de novo	LP	NA
Varicarta	357706	VARICARTA_035	chr16	67645864	67645864	SNV_086	GRCh37	SNV	NM_006565.4	exon	c.792G>C	p.Lys264Asn	Linker N-1	ZF1	missense	ASD	NDD	de novo	LP	NA
Varicarta	357209	VARICARTA_036	chr16	67645864	67645864	SNV_086	GRCh37	SNV	NM_006565.4	exon	c.792G>C	p.Lys264Asn	Linker N-1	ZF1	missense	ASD	NDD	de novo	LP	NA
ClinVar	1021501	CLINVAR_186	chr16	67645870	67645870	SNV_087	GRCh37	SNV	NM_006565.4	exon	c.798C>G	p.Phe266Leu	Linker N-1	ZF1	missense	CRD	NDD	NA	VUS	NA
ClinVar	1316033	CLINVAR_118	chr16	67645876	67645877	SNV_088	GRCh37	deletion	NM_006565.4	exon	c.804_805del	p.Cys268Ter	Coordinating	ZF1	nonsense	CRD	NDD	de novo	P	Konrad 2019
LOVD	CTCF_000031	LOVD_059	chr16	67645876	67645877	SNV_088	GRCh37	deletion	NM_006565.4	exon	c.804_805del	p.Cys268Ter	Coordinating	ZF1	nonsense	CRD	NDD	de novo	P	Konrad 2019
LOVD	CTCF_000004	LOVD_060	chr16	67645876	67645877	SNV_088	GRCh37	deletion	NM_006565.4	exon	c.804_805del	p.Cys268Ter	Coordinating	ZF1	nonsense	CRD	NDD	de novo	P	Konrad 2019
ClinVar	1684069	CLINVAR_119	chr16	67645885	67645885	SNV_089	GRCh37	SNV	NM_006565.4	exon	c.813C>G	p.Cys271Trp	Coordinating	ZF1	missense	NA	NA	de novo	VUS	NA
SFARI	NA	SFARI_018	chr16	67645905	67645905	SNV_090	GRCh37	SNV	NM_006565.4	exon	c.833G>T	p.Arg278Leu		ZF1	missense	ASD	NDD	de novo	VUS	Konrad 2019
ClinVar	1316046	CLINVAR_078	chr16	67645905	67645905	SNV_090	GRCh37	SNV	NM_006565.4	exon	c.833G>T	p.Arg278Leu		ZF1	missense	CRD	NDD	de novo	VUS	Konrad 2019
LOVD	CTCF_000020	LOVD_062	chr16	67645905	67645905	SNV_090	GRCh37	SNV	NM_006565.4	exon	c.833G>T	p.Arg278Leu		ZF1	missense	CRD	NDD	de novo	VUS	Konrad 2019
LOVD	CTCF_000054	LOVD_061	chr16	67645905	67645905	SNV_091	GRCh37	SNV	NM_006565.4	exon	c.833G>A	p.Arg278His		ZF1	missense	NA	NA	NA	VUS	NA
SFARI	NA	SFARI_019	chr16	67645920	67645920	SNV_092	GRCh37	SNV	NM_006565.4	exon	c.848G>A	p.Arg283His		ZF1	missense	ASD	NDD	de novo	LP	Konrad 2019, Wang 2020
SFARI	NA	SFARI_020	chr16	67645920	67645920	SNV_092	GRCh37	SNV	NM_006565.4	exon	c.848G>A	p.Arg283His		ZF1	missense	ASD	NDD	de novo	LP	Konrad 2019, Wang 2020
Varicarta	355729	VARICARTA_014	chr16	67645920	67645920	SNV_092	GRCh37	SNV	NM_006565.4	exon	c.848G>A	p.Arg283His		ZF1	missense	ASD	NDD	de novo	LP	Konrad 2019, Wang 2020
ClinVar	553394	CLINVAR_080	chr16	67645920	67645920	SNV_092	GRCh37	SNV	NM_006565.4	exon	c.848G>A	p.Arg283His		ZF1	missense	CRD	NDD	de novo	LP	Konrad 2019, Wang 2020
DisGenet	rs1567609067	DGN_001	chr16	67679820	67679820	SNV_092	GRCh37	SNV	NM_006565.4	exon	c.848G>A	p.Arg283His		ZF1	missense	CRD	NDD	de novo	LP	NA
LOVD	CTCF_000027	LOVD_063	chr16	67645920	67645920	SNV_092	GRCh37	SNV	NM_006565.4	exon	c.848G>A	p.Arg283His		ZF1	missense	CRD	NDD	de novo	LP	Konrad 2019, Wang 2020
gene4denovo	Leuven2_63675045	G4DN_034	chr16	67645920	67645920	SNV_092	GRCh37	SNV	NM_006565.4	exon	c.848G>A	p.Arg283His		ZF1	missense	NDD	NA	de novo	NA	Konrad 2019, Wang 2020
NA	NA	NA	chr16	67645934	67645934	SNV_093	GRCh37	SNV	NM_006565.4	exon	c.862C>T	p.His288Tyr	Coordinating	ZF1	missense	CRD	NDD	de novo	P	Valverde 2022
ClinVar	1701608	CLINVAR_110	chr16	67645938	67645939	SNV_094	GRCh37	duplication	NM_006565.4	exon	c.867_868dup	p.Asp290fs	Linker 1-2	ZF1	frameshift	CRD	NDD	de novo	P	NA
SFARI	NA	SFARI_056	chr16	67645953	67645953	SNV_095	GRCh37	SNV	NM_006565.4	exon	c.881A>C	p.His294Pro		ZF2	missense	ASD	NDD	de novo	LP	Konrad 2019, Kaplanis 2020, DDD 2014
ClinVar	997033	CLINVAR_159	chr16	67645953	67645953	SNV_095	GRCh37	SNV	NM_006565.4	exon	c.881A>C	p.His294Pro		ZF2	missense	CRD	NDD	de novo	LP	Konrad 2019, Kaplanis 2020, DDD 2014
DDD	DDD_DDD4K.03943	DDD_006	chr16	67645953	67645953	SNV_095	GRCh37	SNV	NM_006565.4	exon	c.881A>C	p.His294Pro		ZF2	missense	CRD	NDD	de novo	LP	Konrad 2019, Kaplanis 2020, DDD 2014
DenovoDB	DNDB_002	DENOVO_025	chr16	67645953	67645953	SNV_095	GRCh37	SNV	NM_006565.4	exon	c.881A>C	p.His294Pro		ZF2	missense	CRD	NDD	de novo	LP	Konrad 2019, Kaplanis 2020, DDD 2014
LOVD	CTCF_000003	LOVD_064	chr16	67645953	67645953	SNV_095	GRCh37	SNV	NM_006565.4	exon	c.881A>C	p.His294Pro		ZF2	missense	CRD	NDD	de novo	LP	Konrad 2019, Kaplanis 2020, DDD 2014
LOVD	CTCF_000003	LOVD_065	chr16	67645953	67645953	SNV_095	GRCh37	SNV	NM_006565.4	exon	c.881A>C	p.His294Pro		ZF2	missense	CRD	NDD	de novo	LP	Konrad 2019, Kaplanis 2020, DDD 2014
gene4denovo	DDD13k.05973	G4DN_041	chr16	67645953	67645953	SNV_095	GRCh37	SNV	NM_006565.4	exon	c.881A>C	p.His294Pro		ZF2	missense	DD	NDD	de novo	LP	Konrad 2019, Kaplanis 2020, DDD 2014
DenovoDB	328903	DENOVO_016	chr16	67645953	67645953	SNV_096	GRCh37	SNV	NM_006565.4	noncoding	c.4727A>C	NA		NA	NA	DD	NDD	de novo	VUS	NA
DECIPHER	487738	DECIPHER_048	chr16	67645958	67645958	SNV_097	GRCh37	SNV	NM_006565.4	exon	c.886>G	p.Cys296Gly	Coordinating	ZF2	missense	DD	NDD	NA	NA	NA
ClinVar	1317763	CLINVAR_120	chr16	67645967	67645967	SNV_098	GRCh37	SNV	NM_006565.4	exon	c.895T>C	p.Cys299Arg	Coordinating	ZF2	missense	NA	NA	de novo	VUS	NA
NA	NA	NA	chr16	67645969	67645969	SNV_099	GRCh37	deletion	NM_006565.4	exon	c.897_898delTG	p.Cys299TrpfsX15	Coordinating	ZF2	frameshift	CRD	NDD	de novo	P	Valverde 2022
NA	NA	NA	chr16	67646005	67646005	SNV_100	GRCh37	deletion	NM_006565.4	exon	c.934del	p.His312Thrfs*21	Coordinating	ZF2	frameshift	CRD	NDD	de novo	P	Valverde 2022
ClinVar	1063724	CLINVAR_151	chr16	67646012	67646013	SNV_101	GRCh37	duplication	NM_006565.4	exon	c.950_951dup	p.Gly318fs	Linker 2-3	ZF2	frameshift	CRD	NDD	de novo	P	NA
LOVD	CTCF_000048	LOVD_067	chr16	67646024	67646024	SNV_102	GRCh37	SNV	NM_006565.4	exon	c.952G>C	p.Gly318Arg	Linker 2-3	ZF 2	missense	NA	NA	NA	LP	NA
gene4denovo	97053	G4DN_038	chr16	67646026	67646026	SNV_103	GRCh37	insertion	NM_006565.4	exon	c.952+2T>-	p.G318fs		splice site	NA	DD	NDD	de novo	NA	Joanna Kaplanis_2020
gene4denovo	1-06988	G4DN_073	chr16	67646075	67646075	SNV_104	GRCh37	SNV	NM_006565.4	noncoding	C>T	NA		NA	NA	Congenital heart disorder	Other	de novo	NA	Felix Richter_2020
ClinVar	1178030	CLINVAR_053	chr16	67646165	67646165	SNV_105	GRCh37	SNV	NM_006565.4	noncoding	c.952+141T>C	NA		NA	NA	NA	NA	de novo	LB	NA
gene4denovo	13144	G4DN_007	chr16	67649750	67649750	SNV_106	GRCh37	SNV	NM_006565.4	noncoding	A>G	NA		NA	NA	ASD	NDD	de novo	NA	Joon-Yong An_2018
AutDB	GEN549R073	AUTDB_003	chr16	67650653	67650653	SNV_107	GRCh37	SNV	NM_006565.4	exon	c.958C>G	p.Arg320Gly	Linker 2-3	ZF 3	missense	ASD	NDD	de novo	NA	NA
SFARI	NA	SFARI_021	chr16	67650653	67650653	SNV_107	GRCh37	SNV	NM_006565.4	exon	c.958C>G	p.Arg320Gly	Linker 2-3	ZF3	missense	ASD	NDD	de novo	LP	Brunet T et al. (2021)
ClinVar	964875	CLINVAR_001	chr16	67650653	67650653	SNV_107	GRCh37	SNV	NM_006565.4	exon	c.958C>G	p.Arg320Gly	Linker 2-3	ZF3	missense	CRD	NDD	de novo	LP	NA
gene4denovo	21	G4DN_010	chr16	67650653	67650653	SNV_107	GRCh37	SNV	NM_006565.4	exon	c.958C>G	p.Arg320Gly	Linker 2-3	ZF3	missense	NDD	NA	de novo	NA	Theresa Brunet_2021
ClinVar	755314	CLINVAR_178	chr16	67650664	67650664	SNV_108	GRCh37	SNV	NM_006565.4	exon	c.969G>A	p.Lys323=	Linker 2-3	ZF3	synonymous	IGD	NDD	de novo	VUS	NA
SFARI	NA	SFARI_050	chr16	67650674	67650674	SNV_109	GRCh37	SNV	NM_006565.4	exon	c.979T>A	p.Cys327Ser	Coordinating	ZF3	missense	ASD	NDD	de novo	LP	Konrad 2019
ClinVar	1316036	CLINVAR_123	chr16	67650674	67650674	SNV_109	GRCh37	SNV	NM_006565.4	exon	c.979T>A	p.Cys327Ser	Coordinating	ZF3	missense	CRD	NDD	de novo	LP	Konrad 2019
LOVD	CTCF_000021	LOVD_068	chr16	67650674	67650674	SNV_109	GRCh37	SNV	NM_006565.4	exon	c.979T>A	p.Cys327Ser	Coordinating	ZF3	missense	CRD	NDD	de novo	LP	Konrad 2019
ClinVar	961330	CLINVAR_121	chr16	67650674	67650674	SNV_110	GRCh37	SNV	NM_006565.4	exon	c.979T>C	p.Cys327Arg	Coordinating	ZF3	missense	CRD	NDD	de novo	LP	NA
NA	NA	NA	chr16	67650697	67650697	SNV_111	GRCh37	SNV	NM_006565.4	exon	c.1003G>A	p.Gly335Arg		ZF3	missense	CRD	NDD	de novo	P	Valverde 2022
ClinVar	976411	CLINVAR_152	chr16	67650697	67650697	SNV_112	GRCh37	deletion	NM_006565.4	exon	c.1004del	p.Gly335GlufsTer27		ZF3	frameshift	ASD	NDD	de novo	P	Wang 2020
SFARI	NA	SFARI_054	chr16	67650697	67650697	SNV_112	GRCh37	deletion	NM_006565.4	exon	c.1004del	p.Gly335GlufsTer27		ZF3	frameshift	ASD	NDD	de novo	P	Wang 2020
SFARI	NA	SFARI_053	chr16	67650701	67650701	SNV_112	GRCh37	SNV	NM_006565.4	exon	c.1006G>C	p.Glu336Gln		ZF3	missense	ASD	NDD	de novo	LP	Konrad 2019
ClinVar	1316037	CLINVAR_139	chr16	67650701	67650701	SNV_112	GRCh37	SNV	NM_006565.4	exon	c.1006G>C	p.Glu336Gln		ZF3	missense	CRD	NDD	de novo	LP	Konrad 2019
LOVD	CTCF_000022	LOVD_001	chr16	67650701	67650701	SNV_112	GRCh37	SNV	NM_006565.4	exon	c.1006G>C	p.Glu336Gln		ZF3	missense	CRD	NDD	de novo	LP	Konrad 2019
ClinVar	512221	CLINVAR_223	chr16	67650707	67650707	SNV_113	GRCh37	SNV	NM_006565.4	exon	c.1012G>T	p.Val338Phe		ZF3	missense	IGD	NDD	de novo	VUS	NA
DisGenet	rs1243010179	DGN_002	chr16	67650710	67650710	SNV_114	GRCh37	SNV	NM_006565.4	exon	c.1015C>T	p.Arg339Trp		ZF3	missense	Nephroblastoma	NA	NA	LP	NA
SFARI	NA	SFARI_022	chr16	67650711	67650711	SNV_115	GRCh37	SNV	NM_006565.4	exon	c.1016G>A	p.Arg339Gln		ZF3	missense	ASD	NDD	de novo	LP	Valverde 2022, Konrad 2019, Wang 2020, Kalpanis 2020, Jonsson2017
SFARI	NA	SFARI_023	chr16	67650711	67650711	SNV_115	GRCh37	SNV	NM_006565.4	exon	c.1016G>A	p.Arg339Gln		ZF3	missense	ASD	NDD	de novo	LP	Valverde 2022, Konrad 2019, Wang 2020, Kalpanis 2020, Jonsson2017
ClinVar	585918	CLINVAR_081	chr16	67650711	67650711	SNV_115	GRCh37	SNV	NM_006565.4	exon	c.1016G>A	p.Arg339Gln		ZF3	missense	CRD	NDD	de novo	LP	Valverde 2022, Konrad 2019, Wang 2020, Kalpanis 2020, Jonsson2017
LOVD	CTCF_000025	LOVD_002	chr16	67650711	67650711	SNV_115	GRCh37	SNV	NM_006565.4	exon	c.1016G>A	p.Arg339Gln		ZF3	missense	CRD	NDD	de novo	LP	Valverde 2022, Konrad 2019, Wang 2020, Kalpanis 2020, Jonsson2017
LOVD	CTCF_000025	LOVD_003	chr16	67650711	67650711	SNV_115	GRCh37	SNV	NM_006565.4	exon	c.1016G>A	p.Arg339Gln		ZF3	missense	CRD	NDD	de novo	LP	Valverde 2022, Konrad 2019, Wang 2020, Kalpanis 2020, Jonsson2017
gene4denovo	105799	G4DN_062	chr16	67650711	67650711	SNV_115	GRCh37	SNV	NM_006565.4	exon	c.1016G>A	p.Arg339Gln		ZF3	missense	DD	NDD	de novo	LP	Valverde 2022, Konrad 2019, Wang 2020, Kalpanis 2020, Jonsson2017
gene4denovo	Proband-229	G4DN_044	chr16	67650711	67650711	SNV_115	GRCh37	SNV	NM_006565.4	exon	c.1016G>A	p.Arg339Gln		ZF3	missense	Mix	Other	de novo	LP	Valverde 2022, Konrad 2019, Wang 2020, Kalpanis 2020, Jonsson2017
DenovoDB	DNDB_011	DENOVO_017	chr16	67650711	67650711	SNV_115	GRCh37	SNV	NM_006565.4	exon	c.1016G>A	p.Arg339Gln		ZF3	missense	Mixed	Other	de novo	LP	Valverde 2022, Konrad 2019, Wang 2020, Kalpanis 2020, Jonsson2017
ClinVar	208295	CLINVAR_082	chr16	67650716	67650716	SNV_116	GRCh37	SNV	NM_006565.4	exon	c.1021C>T	p.Arg341Cys		ZF3	missense	NA	NA	de novo	VUS	NA
SFARI	NA	SFARI_024	chr16	67650719	67650719	SNV_117	GRCh37	SNV	NM_006565.4	exon	c.1024C>T	p.Arg342Cys		ZF3	missense	ASD	NDD	de novo	P	Kaplanis, Wang, Konrad
SFARI	NA	SFARI_025	chr16	67650719	67650719	SNV_117	GRCh37	SNV	NM_006565.4	exon	c.1024C>T	p.Arg342Cys		ZF3	missense	ASD	NDD	de novo	P	Kaplanis, Wang, Konrad
SFARI	NA	SFARI_026	chr16	67650719	67650719	SNV_117	GRCh37	SNV	NM_006565.4	exon	c.1024C>T	p.Arg342Cys		ZF3	missense	ASD	NDD	de novo	P	Kaplanis, Wang, Konrad
ClinVar	422102	CLINVAR_083	chr16	67650719	67650719	SNV_117	GRCh37	SNV	NM_006565.4	exon	c.1024C>T	p.Arg342Cys		ZF3	missense	CRD	NDD	de novo	P	Kaplanis, Wang, Konrad
LOVD	CTCF_000026	LOVD_004	chr16	67650719	67650719	SNV_117	GRCh37	SNV	NM_006565.4	exon	c.1024C>T	p.Arg342Cys		ZF3	missense	CRD	NDD	de novo	P	Kaplanis, Wang, Konrad
LOVD	CTCF_000026	LOVD_005	chr16	67650719	67650719	SNV_117	GRCh37	SNV	NM_006565.4	exon	c.1024C>T	p.Arg342Cys		ZF3	missense	CRD	NDD	de novo	P	Kaplanis, Wang, Konrad
gene4denovo	70679	G4DN_061	chr16	67650719	67650719	SNV_117	GRCh37	SNV	NM_006565.4	exon	c.1024C>T	p.Arg342Cys		ZF3	missense	DD	NDD	de novo	P	Kaplanis, Wang, Konrad
gene4denovo	Swedish_2692-11D	G4DN_028	chr16	67650719	67650719	SNV_117	GRCh37	SNV	NM_006565.4	exon	c.1024C>T	p.Arg342Cys		ZF3	missense	NDD	NA	de novo	P	Kaplanis, Wang, Konrad
ClinVar	1166187	CLINVAR_084	chr16	67650719	67650719	SNV_118	GRCh37	SNV	NM_006565.4	exon	c.1024C>G	p.Arg342Gly		ZF3	missense	NA	NA	de novo	LP	NA
ClinVar	1210415	CLINVAR_085	chr16	67650720	67650720	SNV_119	GRCh37	SNV	NM_006565.4	exon	c.1025G>A	p.Arg342His		ZF3	missense	CRD	NDD	de novo	P	Konrad
LOVD	CTCF_000019	LOVD_006	chr16	67650720	67650720	SNV_119	GRCh37	SNV	NM_006565.4	exon	c.1025G>A	p.Arg342His		ZF3	missense	CRD	NDD	de novo	P	Konrad
gene4denovo	7615	G4DN_072	chr16	67650723	67650723	SNV_120	GRCh37	SNV	NM_006565.4	exon	c.1028A>G	p.Tyr343Cys		ZF3	missense	DD	NDD	de novo	NA	Kaplanis 2020, Retterer 2016
DECIPHER	304646	DECIPHER_053	chr16	67650724	67650724	SNV_121	GRCh37	SNV	NM_006565.4	exon	c.1029C>G	p.Tyr343Ter		ZF3	nonsense	DD	NDD	de novo	LP	NA
LOVD	CTCF_000044	LOVD_007	chr16	67650724	67650724	SNV_121	GRCh37	SNV	NM_006565.4	exon	c.1029C>G	p.Tyr343Ter		ZF3	nonsense	DD	NDD	de novo	LP	NA
gene4denovo	DDD13k.06843	G4DN_001	chr16	67650724	67650724	SNV_122	GRCh37	SNV	NM_006565.4	exon	c.1029C>A	p.Tyr343Ter		ZF3	missense	DD	NDD	de novo	NA	Konrad, Kaplanis_2020
DisGenet	rs1215280530	DGN_011	chr16	67650725	67650725	SNV_123	GRCh37	SNV	NM_006565.4	exon	c.1030A>G	p.Lys344Glu		ZF3	missense	Mammary Neoplasms	Other	NA	NA	NA
gene4denovo	1753	G4DN_008	chr16	67650727	67650728	SNV_124	GRCh37	deletion	NM_006565.4	exon	c.1032_1033del	p.T346Pfs*61	Linker 3-4	ZF3	frameshift	DD	NDD	de novo	P	Joanna Kaplanis_2020
LOVD	CTCF_000046	LOVD_008	chr16	67650728	67650728	SNV_125	GRCh37	SNV	NM_006565.4	exon	c.1033C>T	p.His345Tyr	Coordinating	ZF3	missense	CRD	NDD	de novo	LP	Squeo 2020
NA	NA	NA	chr16	67650734	67650734	SNV_126	GRCh37	deletion	NM_006565.4	exon	c.1037delC	p.His347Thrfs*15	Linker 3-4	ZF3	frameshift	CRD	NDD	de novo	P	Valverde 2022
ClinVar	1709827	CLINVAR_140	chr16	67650737	67650737	SNV_127	GRCh37	SNV	NM_006565.4	exon	c.1042G>A	p.Glu348Lys	Linker 3-4	ZF3	missense	NA	NA	de novo	LP	NA
LOVD	CTCF_000051	LOVD_009	chr16	67650737	67650737	SNV_127	GRCh37	SNV	NM_006565.4	exon	c.1042G>A	p.Glu348Lys	Linker 3-4	ZF3	missense	NA	NA	de novo	LP	NA
DBD	14346	DBD_005	chr16	67650748	67650748	SNV_128	GRCh37	duplication	NM_006565.5	exon	c.1054dupA	p.Phe351fs	Linker 2-3	ZF4	frameshift	ASD	NDD	NA	P	NA
DBD	14346.p1	DBD_006	chr16	67650749	67650749	SNV_128	GRCh37	duplication	NM_006565.5	exon	c.1054dupA	p.Cys353Valfs*56		ZF4	frameshift	ASD	NDD	NA	P	NA
DenovoDB	DNDB_010	DENOVO_024	chr16	67650749	67650749	SNV_128	GRCh37	duplication	NM_006565.4	exon	c.1054dupA	p.Cys353Valfs*56		ZF4	frameshift	ASD	NDD	de novo	P	Iossifov_2014
gene4denovo	14346	G4DN_027	chr16	67650749	67650749	SNV_128	GRCh37	duplication	NM_006565.4	exon	c.1054dupA	p.Cys353Valfs*56		ZF4	frameshift	ASD	NDD	de novo	P	Iossifov_2014
Varicarta	5195	VARICARTA_038	chr16	67650748	67650748	SNV_128	GRCh37	duplication	NM_006565.4	exon	c.1054dupA	p.Phe351fs		ZF4	frameshift	ASD	NDD	de novo	P	NA
Varicarta	5195	VARICARTA_039	chr16	67650748	67650748	SNV_128	GRCh37	duplication	NM_006565.4	exon	c.1054dupA	p.Phe351fs		ZF4	frameshift	ASD	NDD	de novo	P	NA
Varicarta	5195	VARICARTA_040	chr16	67650748	67650748	SNV_128	GRCh37	duplication	NM_006565.4	exon	c.1054dupA	p.Phe351fs		ZF4	frameshift	ASD	NDD	de novo	P	NA
Varicarta	5195	VARICARTA_041	chr16	67650748	67650748	SNV_128	GRCh37	duplication	NM_006565.4	exon	c.1054dupA	p.Phe351fs		ZF4	frameshift	ASD	NDD	de novo	P	NA
Varicarta	5195	VARICARTA_042	chr16	67650748	67650748	SNV_128	GRCh37	duplication	NM_006565.4	exon	c.1054dupA	p.Phe351fs		ZF4	frameshift	ASD	NDD	de novo	P	NA
Varicarta	357707	VARICARTA_043	chr16	67650748	67650748	SNV_128	GRCh37	duplication	NM_006565.4	exon	c.1054dupA	p.Phe351fs		ZF4	frameshift	ASD	NDD	NA	P	NA
Varicarta	5195	VARICARTA_044	chr16	67650748	67650748	SNV_128	GRCh37	duplication	NM_006565.4	exon	c.1054dupA	p.Phe351fs		ZF4	frameshift	ASD	NDD	NA	P	NA
ClinVar	969403	CLINVAR_124	chr16	67650752	67650752	SNV_129	GRCh37	SNV	NM_006565.4	exon	c.1057T>G	p.Cys353Gly	Coordinating	ZF4	missense	ID	NDD	inherited	VUS	NA
ClinVar	1690665	CLINVAR_185	chr16	67650759	67650759	SNV_130	GRCh37	SNV	NM_006565.4	exon	c.1064T>C	p.Met355Thr		ZF4	missense	NA	NA	de novo	VUS	NA
SFARI	NA	SFARI_069	chr16	67650773	67650773	SNV_131	GRCh37	SNV	NM_006565.4	exon	c.1078A>C	p.Ser360Arg		ZF4	missense	ASD	NDD	de novo	P	Konrad 2019
ClinVar	1316047	CLINVAR_200	chr16	67650773	67650773	SNV_131	GRCh37	SNV	NM_006565.4	exon	c.1078A>C	p.Ser360Arg		ZF4	missense	CRD	NDD	de novo	P	Konrad 2019
LOVD	CTCF_000024	LOVD_010	chr16	67650773	67650773	SNV_131	GRCh37	SNV	NM_006565.4	exon	c.1078A>C	p.Ser360Arg		ZF4	missense	CRD	NDD	de novo	P	Konrad 2019
NA	NA	NA	chr16	67650774	67650774	SNV_132	GRCh37	SNV	NM_006565.4	exon	c.1079G>A	p.Ser360Asn		ZF4	missense	CRD	NDD	de novo	P	Valverde 2022
ClinVar	798701	CLINVAR_201	chr16	67650774	67650774	SNV_133	GRCh37	SNV	NM_006565.4	exon	c.1079G>T	p.Ser360Ile		ZF4	missense	CRD	NDD	de novo	LP	NA
LOVD	CTCF_000050	LOVD_011	chr16	67650791	67650791	SNV_134	GRCh37	SNV	NM_006565.4	noncoding	c.1086+10C>G	NA		NA	NA	NA	NA	NA	LB	NA
DenovoDB	DNDB_031	DENOVO_002	chr16	67651007	67651007	SNV_135	GRCh37	SNV	NM_006565.4	noncoding	c.1086+226A>G	NA		NA	NA	ASD	NDD	de novo	VUS	NA
gene4denovo	2-1721-003	G4DN_003	chr16	67651007	67651007	SNV_135	GRCh37	SNV	NM_006565.4	noncoding	c.1086+226A>G	NA		NA	NA	ASD	NDD	de novo	VUS	Yuen_2017
Varicarta	286012	VARICARTA_002	chr16	67651007	67651007	SNV_135	GRCh37	SNV	NM_006565.4	noncoding	c.1086+226A>G	NA		NA	NA	ASD	NDD	de novo	VUS	NA
ClinVar	1188390	CLINVAR_021	chr16	67651040	67651040	SNV_136	GRCh37	SNV	NM_006565.4	noncoding	c.1086+259G>A	NA		NA	NA	NA	NA	de novo	LB	NA
gene4denovo	1-0388-003	G4DN_031	chr16	67652007	67652007	SNV_137	GRCh37	SNV	NM_006565.4	noncoding	C>T	NA		NA	NA	ASD	NDD	de novo	NA	Yuen_2017
DenovoDB	DNDB_032	DENOVO_001	chr16	67652007	67652007	SNV_138	GRCh37	SNV	NM_006565.4	noncoding	c.1086+1226C>T	NA		NA	NA	ASD	NDD	de novo	VUS	NA
Varicarta	230309	VARICARTA_001	chr16	67652007	67652007	SNV_138	GRCh37	SNV	NM_006565.4	noncoding	c.1086+1226C>T	NA		NA	NA	ASD	NDD	de novo	VUS	NA
gene4denovo	14031	G4DN_067	chr16	67653495	67653495	SNV_139	GRCh37	SNV	NM_006565.4	noncoding	C>T	NA		NA	NA	Control	NA	de novo	LB	Joon-Yong An_2018
ClinVar	1188391	CLINVAR_022	chr16	67654464	67654464	SNV_140	GRCh37	SNV	NM_006565.4	noncoding	c.1087-136G>T	NA		NA	NA	NA	NA	de novo	LB	NA
ClinVar	1240830	CLINVAR_023	chr16	67654512	67654512	SNV_141	GRCh37	SNV	NM_006565.4	noncoding	c.1087-88C>G	NA		NA	NA	NA	NA	de novo	B	NA
ClinVar	1264904	CLINVAR_024	chr16	67654591	67654591	SNV_142	GRCh37	SNV	NM_006565.4	noncoding	c.1087-9G>A	NA		NA	NA	NA	NA	de novo	B	NA
SFARI	NA	SFARI_066	chr16	67654607	67654607	SNV_143	GRCh37	SNV	NM_006565.4	exon	c.1094A>G	p.Lys365Arg		ZF4	missense	ASD	NDD	de novo	NA	Wang 2020
Varicarta	357210	VARICARTA_037	chr16	67654607	67654607	SNV_143	GRCh37	SNV	NM_006565.4	exon	c.1094A>G	p.Lys365Arg		ZF4	missense	ASD	NDD	de novo	NA	Wang 2020
ClinVar	580142	CLINVAR_171	chr16	67654611	67654611	SNV_144	GRCh37	SNV	NM_006565.4	exon	c.1098A>G	p.Leu366=		ZF4	synonymous	IGD	NDD	de novo	LB	NA
ClinVar	445596	CLINVAR_088	chr16	67654615	67654615	SNV_145	GRCh37	SNV	NM_006565.4	exon	c.1102C>A	p.Arg368Ser		ZF4	missense	DD	NDD	de novo	P	NA
gene4denovo	84186	G4DN_049	chr16	67654615	67654615	SNV_145	GRCh37	SNV	NM_006565.4	exon	c.1102C>A	p.Arg368Ser		ZF4	missense	DD	NDD	de novo	P	Joanna Kaplanis_2020
SFARI	NA	SFARI_028	chr16	67654615	67654615	SNV_146	GRCh37	SNV	NM_006565.4	exon	c.1102C>T	p.Arg368Cys		ZF4	missense	ASD	NDD	de novo	P	Wang 2020, Kaplanis 2020, Hiraide 2021, Valverde 2022, Konrad 2019, DDD 2017
SFARI	NA	SFARI_029	chr16	67654615	67654615	SNV_146	GRCh37	SNV	NM_006565.4	exon	c.1102C>T	p.Arg368Cys		ZF4	missense	ASD	NDD	de novo	P	Wang 2020, Kaplanis 2020, Hiraide 2021, Valverde 2022, Konrad 2019, DDD 2017
SFARI	NA	SFARI_030	chr16	67654615	67654615	SNV_146	GRCh37	SNV	NM_006565.4	exon	c.1102C>T	p.Arg368Cys		ZF4	missense	ASD	NDD	de novo	P	Wang 2020, Kaplanis 2020, Hiraide 2021, Valverde 2022, Konrad 2019, DDD 2017
ClinVar	1316038	CLINVAR_086	chr16	67654615	67654615	SNV_146	GRCh37	SNV	NM_006565.4	exon	c.1102C>T	p.Arg368Cys		ZF4	missense	CRD	NDD	de novo	P	Wang 2020, Kaplanis 2020, Hiraide 2021, Valverde 2022, Konrad 2019, DDD 2017
DDD	DDD_DDD4K.00571	DDD_001	chr16	67654615	67654615	SNV_146	GRCh37	SNV	NM_006565.4	exon	c.1102C>T	p.Arg368Cys		ZF4	missense	CRD	NDD	de novo	P	Wang 2020, Kaplanis 2020, Hiraide 2021, Valverde 2022, Konrad 2019, DDD 2017
DDD	DDD_DDD4K.00342	DDD_002	chr16	67654615	67654615	SNV_146	GRCh37	SNV	NM_006565.4	exon	c.1102C>T	p.Arg368Cys		ZF4	missense	CRD	NDD	de novo	P	Wang 2020, Kaplanis 2020, Hiraide 2021, Valverde 2022, Konrad 2019, DDD 2017
DECIPHER	274550	DECIPHER_038	chr16	67654615	67654615	SNV_146	GRCh37	SNV	NM_006565.4	exon	c.1102C>T	p.Arg368Cys		ZF4	missense	CRD	NDD	de novo	P	NA
DECIPHER	261260	DECIPHER_039	chr16	67654615	67654615	SNV_146	GRCh37	SNV	NM_006565.4	exon	c.1102C>T	p.Arg368Cys		ZF4	missense	CRD	NDD	de novo	P	NA
DenovoDB	DNDB_003	DENOVO_018	chr16	67654615	67654615	SNV_146	GRCh37	SNV	NM_006565.4	exon	c.1102C>T	p.Arg368Cys		ZF4	missense	CRD	NDD	de novo	P	Wang 2020, Kaplanis 2020, Hiraide 2021, Valverde 2022, Konrad 2019, DDD 2017
DenovoDB	DNDB_004	DENOVO_019	chr16	67654615	67654615	SNV_146	GRCh37	SNV	NM_006565.4	exon	c.1102C>T	p.Arg368Cys		ZF4	missense	CRD	NDD	de novo	P	Wang 2020, Kaplanis 2020, Hiraide 2021, Valverde 2022, Konrad 2019, DDD 2017
LOVD	CTCF_000002	LOVD_012	chr16	67654615	67654615	SNV_146	GRCh37	SNV	NM_006565.4	exon	c.1102C>T	p.Arg368Cys		ZF4	missense	CRD	NDD	de novo	P	Wang 2020, Kaplanis 2020, Hiraide 2021, Valverde 2022, Konrad 2019, DDD 2017
LOVD	CTCF_000002	LOVD_013	chr16	67654615	67654615	SNV_146	GRCh37	SNV	NM_006565.4	exon	c.1102C>T	p.Arg368Cys		ZF4	missense	CRD	NDD	de novo	P	Wang 2020, Kaplanis 2020, Hiraide 2021, Valverde 2022, Konrad 2019, DDD 2017
LOVD	CTCF_000002	LOVD_014	chr16	67654615	67654615	SNV_146	GRCh37	SNV	NM_006565.4	exon	c.1102C>T	p.Arg368Cys		ZF4	missense	CRD	NDD	de novo	P	Wang 2020, Kaplanis 2020, Hiraide 2021, Valverde 2022, Konrad 2019, DDD 2017
gene4denovo	DDD13k.00217	G4DN_046	chr16	67654615	67654615	SNV_146	GRCh37	SNV	NM_006565.4	exon	c.1102C>T	p.Arg368Cys		ZF4	missense	DD	NDD	de novo	P	Wang 2020, Kaplanis 2020, Hiraide 2021, Valverde 2022, Konrad 2019, DDD 2017
gene4denovo	DDD13k.03032	G4DN_075	chr16	67654615	67654615	SNV_146	GRCh37	SNV	NM_006565.4	exon	c.1102C>T	p.Arg368Cys		ZF4	missense	DD	NDD	de novo	P	Wang 2020, Kaplanis 2020, Hiraide 2021, Valverde 2022, Konrad 2019, DDD 2017
gene4denovo	Czech_PRG047	G4DN_065	chr16	67654615	67654615	SNV_146	GRCh37	SNV	NM_006565.4	exon	c.1102C>T	p.Arg368Cys		ZF4	missense	NDD	NA	de novo	P	Wang 2020, Kaplanis 2020, Hiraide 2021, Valverde 2022, Konrad 2019, DDD 2017
SFARI	NA	SFARI_031	chr16	67654616	67654616	SNV_147	GRCh37	SNV	NM_006565.4	exon	c.1103G>A	p.Arg368His		ZF4	missense	ASD	NDD	de novo	P	Kaplanis 2017, Konrad 2019, Valverde 2022, Konrad 2019
ClinVar	1316039	CLINVAR_087	chr16	67654616	67654616	SNV_147	GRCh37	SNV	NM_006565.4	exon	c.1103G>A	p.Arg368His		ZF4	missense	CRD	NDD	de novo	P	Kaplanis 2017, Konrad 2019, Valverde 2022, Konrad 2019
DECIPHER	283747	DECIPHER_040	chr16	67654616	67654616	SNV_147	GRCh37	SNV	NM_006565.4	exon	c.1103G>A	p.Arg368His		ZF4	missense	CRD	NDD	de novo	P	Kaplanis 2017, Konrad 2019, Valverde 2022, Konrad 2020
LOVD	CTCF_000023	LOVD_015	chr16	67654616	67654616	SNV_147	GRCh37	SNV	NM_006565.4	exon	c.1103G>A	p.Arg368His		ZF4	missense	CRD	NDD	de novo	P	Kaplanis 2017, Konrad 2019, Valverde 2022, Konrad 2019
gene4denovo	rumc_patient_196	G4DN_039	chr16	67654616	67654616	SNV_147	GRCh37	SNV	NM_006565.4	exon	c.1103G>A	p.Arg368His		ZF4	missense	DD	NDD	de novo	P	Kaplanis 2017, Konrad 2019, Valverde 2022, Konrad 2019
gene4denovo	DDD13k.03522	G4DN_060	chr16	67654616	67654616	SNV_147	GRCh37	SNV	NM_006565.4	exon	c.1103G>A	p.Arg368His		ZF4	missense	DD	NDD	de novo	P	Kaplanis 2017, Konrad 2019, Valverde 2022, Konrad 2019
DDD	DDD_DDD4K.03461	DDD_003	chr16	67654625	67654625	SNV_148	GRCh37	SNV	NM_006565.4	exon	c.1112G>C	p.Arg371Pro		ZF4	missense	CRD	NDD	de novo	LP	Valverde 2022, Kaplanis 2017, DDD 2017
DECIPHER	270915	DECIPHER_041	chr16	67654625	67654625	SNV_148	GRCh37	SNV	NM_006565.4	exon	c.1112G>C	p.Arg371Pro		ZF4	missense	CRD	NDD	de novo	P	Valverde 2022, Kaplanis 2017, DDD 2016
DenovoDB	DNDB_005	DENOVO_020	chr16	67654625	67654625	SNV_148	GRCh37	SNV	NM_006565.4	exon	c.1112G>C	p.Arg371Pro		ZF4	missense	CRD	NDD	de novo	P	Valverde 2022, Kaplanis 2017, DDD 2017
gene4denovo	DDD13k.00344	G4DN_045	chr16	67654625	67654625	SNV_148	GRCh37	SNV	NM_006565.4	exon	c.1112G>C	p.Arg371Pro		ZF4	missense	DD	NDD	de novo	P	Valverde 2022, Kaplanis 2017, DDD 2017
NA	NA	NA	chr16	67654627	67654627	SNV_149	GRCh37	SNV	NM_006565.4	exon	c.1114T>C	p.Ser372Pro		ZF4	missense	CRD	NDD	de novo	P	Valverde 2022
ClinVar	974006	CLINVAR_202	chr16	67654628	67654628	SNV_150	GRCh37	SNV	NM_006565.4	exon	c.1115C>T	p.Ser372Phe		ZF4	missense	IGD	NDD	de novo	VUS	NA
SFARI	NA	SFARI_057	chr16	67654630	67654630	SNV_151	GRCh37	SNV	NM_006565.4	exon	c.1117C>G	p.His373Asp	Coordinating	ZF4	missense	ASD	NDD	de novo	P	Konrad 2019
ClinVar	1316040	CLINVAR_160	chr16	67654630	67654630	SNV_151	GRCh37	SNV	NM_006565.4	exon	c.1117C>G	p.His373Asp	Coordinating	ZF4	missense	CRD	NDD	de novo	P	Konrad 2019
LOVD	CTCF_000018	LOVD_016	chr16	67654630	67654630	SNV_151	GRCh37	SNV	NM_006565.4	exon	c.1117C>G	p.His373Asp	Coordinating	ZF4	missense	CRD	NDD	de novo	P	Konrad 2019
ClinVar	1296743	CLINVAR_163	chr16	67654630	67654630	SNV_152	GRCh37	SNV	NM_006565.4	exon	c.1117C>T	p.His373Tyr	Coordinating	ZF4	missense	NA	NA	de novo	P	NA
SFARI	NA	SFARI_059	chr16	67654631	67654631	SNV_153	GRCh37	SNV	NM_006565.4	exon	c.1118A>C	p.His373Pro	Coordinating	ZF4	missense	ASD	NDD	de novo	P	Konrad 2019
ClinVar	1316041	CLINVAR_162	chr16	67654631	67654631	SNV_153	GRCh37	SNV	NM_006565.4	exon	c.1118A>C	p.His373Pro	Coordinating	ZF4	missense	CRD	NDD	de novo	P	Konrad 2019
LOVD	CTCF_000017	LOVD_017	chr16	67654631	67654631	SNV_153	GRCh37	SNV	NM_006565.4	exon	c.1118A>C	p.His373Pro	Coordinating	ZF4	missense	CRD	NDD	de novo	P	Konrad 2019
LOVD	CTCF_000017	LOVD_018	chr16	67654631	67654631	SNV_153	GRCh37	SNV	NM_006565.4	exon	c.1118A>C	p.His373Pro	Coordinating	ZF4	missense	CRD	NDD	de novo	P	Konrad 2019
SFARI	NA	SFARI_058	chr16	67654631	67654631	SNV_154	GRCh37	SNV	NM_006565.4	exon	c.1118A>T	p.His373Leu	Coordinating	ZF4	missense	ASD	NDD	de novo	P	Wang 2020
gene4denovo	Troina2_3862-7531	G4DN_018	chr16	67654631	67654631	SNV_154	GRCh37	SNV	NM_006565.4	exon	c.1118A>T	p.His373Leu	Coordinating	ZF4	missense	NDD	NA	de novo	P	Wang 2020
ClinVar	1053787	CLINVAR_161	chr16	67654632	67654632	SNV_155	GRCh37	SNV	NM_006565.4	exon	c.1119T>A	p.His373Gln	Coordinating	ZF4	missense	CRD	NDD	de novo	P	NA
LOVD	CTCF_000041	LOVD_019	chr16	67654633	67654633	SNV_156	GRCh37	SNV	NM_006565.4	exon	c.1120A>G	p.Thr374Ala	Linker 4-5	ZF4	missense	CRD	NDD	de novo	VUS	NA
ClinVar	445597	CLINVAR_091	chr16	67654642	67654642	SNV_157	GRCh37	SNV	NM_006565.4	exon	c.1129C>A	p.Arg377Ser	Linker 4-5	ZF5	missense	CRD	NDD	de novo	LP	Kaplanis 2017
gene4denovo	74236	G4DN_057	chr16	67654642	67654642	SNV_157	GRCh37	SNV	NM_006565.4	exon	c.1129C>A	p.Arg377Ser	Linker 4-5	ZF5	missense	DD	NDD	de novo	LP	Kaplanis 2017
SFARI	NA	SFARI_032	chr16	67654642	67654642	SNV_158	GRCh37	SNV	NM_006565.4	exon	c.1129C>T	p.Arg377Cys	Linker 4-5	ZF5	missense	ASD	NDD	de novo	P	Wang 2020
SFARI	NA	SFARI_033	chr16	67654643	67654643	SNV_158	GRCh37	SNV	NM_006565.4	exon	c.1130G>A	p.Arg377His	Linker 4-5	ZF5	missense	ASD	NDD	de novo	P	Konrad 2019, Valverde 2022
SFARI	NA	SFARI_034	chr16	67654643	67654643	SNV_158	GRCh37	SNV	NM_006565.4	exon	c.1130G>A	p.Arg377His	Linker 4-5	ZF5	missense	ASD	NDD	de novo	P	Konrad 2019, Valverde 2022
Varicarta	5194	VARICARTA_015	chr16	67654642	67654642	SNV_158	GRCh37	SNV	NM_006565.4	exon	c.1129C>T	p.Arg377Cys	Linker 4-5	ZF5	missense	ASD	NDD	de novo	P	Wang 2020
ClinVar	1204222	CLINVAR_089	chr16	67654642	67654642	SNV_158	GRCh37	SNV	NM_006565.4	exon	c.1129C>T	p.Arg377Cys	Linker 4-5	ZF5	missense	CRD	NDD	de novo	P	Wang 2020
ClinVar	586051	CLINVAR_090	chr16	67654643	67654643	SNV_158	GRCh37	SNV	NM_006565.4	exon	c.1130G>A	p.Arg377His	Linker 4-5	ZF5	missense	CRD	NDD	de novo	P	Konrad 2019, Valverde 2022
LOVD	CTCF_000016	LOVD_020	chr16	67654643	67654643	SNV_158	GRCh37	SNV	NM_006565.4	exon	c.1130G>A	p.Arg377His	Linker 4-5	ZF5	missense	CRD	NDD	de novo	P	Konrad 2019, Valverde 2022
LOVD	CTCF_000016	LOVD_021	chr16	67654643	67654643	SNV_158	GRCh37	SNV	NM_006565.4	exon	c.1130G>A	p.Arg377His	Linker 4-5	ZF5	missense	CRD	NDD	de novo	P	Konrad 2019, Valverde 2022
LOVD	CTCF_000016	LOVD_022	chr16	67654643	67654643	SNV_158	GRCh37	SNV	NM_006565.4	exon	c.1130G>A	p.Arg377His	Linker 4-5	ZF5	missense	CRD	NDD	de novo	P	Konrad 2019, Valverde 2022
SFARI	NA	SFARI_067	chr16	67654646	67654646	SNV_159	GRCh37	SNV	NM_006565.4	exon	c.1133C>T	p.Pro378Leu	Linker 4-5	ZF5	missense	ASD	NDD	de novo	P	Konrad 2019, Kaplanis 2017, DDD 2017, Valverde 2022
SFARI	NA	SFARI_068	chr16	67654646	67654646	SNV_159	GRCh37	SNV	NM_006565.4	exon	c.1133C>T	p.Pro378Leu	Linker 4-5	ZF5	missense	ASD	NDD	de novo	P	Konrad 2019, Kaplanis 2017, DDD 2017, Valverde 2022
ClinVar	1316042	CLINVAR_190	chr16	67654646	67654646	SNV_159	GRCh37	SNV	NM_006565.4	exon	c.1133C>T	p.Pro378Leu	Linker 4-5	ZF5	missense	CRD	NDD	de novo	P	Konrad 2019, Kaplanis 2017, DDD 2017, Valverde 2022
DDD	DDD_DDD4K.01412	DDD_007	chr16	67654646	67654646	SNV_159	GRCh37	SNV	NM_006565.4	exon	c.1133C>T	p.Pro378Leu	Linker 4-5	ZF5	missense	CRD	NDD	de novo	P	Konrad 2019, Kaplanis 2017, DDD 2017, Valverde 2022
DECIPHER	262374	DECIPHER_052	chr16	67654646	67654646	SNV_159	GRCh37	SNV	NM_006565.4	exon	c.1133C>T	p.Pro378Leu	Linker 4-5	ZF5	missense	CRD	NDD	de novo	P	NA
DenovoDB	DNDB_006	DENOVO_027	chr16	67654646	67654646	SNV_159	GRCh37	SNV	NM_006565.4	exon	c.1133C>T	p.Pro378Leu	Linker 4-5	ZF5	missense	CRD	NDD	de novo	P	Konrad 2019, Kaplanis 2017, DDD 2017, Valverde 2022
LOVD	CTCF_000001	LOVD_023	chr16	67654646	67654646	SNV_159	GRCh37	SNV	NM_006565.4	exon	c.1133C>T	p.Pro378Leu	Linker 4-5	ZF5	missense	CRD	NDD	de novo	P	Konrad 2019, Kaplanis 2017, DDD 2017, Valverde 2022
LOVD	CTCF_000001	LOVD_024	chr16	67654646	67654646	SNV_159	GRCh37	SNV	NM_006565.4	exon	c.1133C>T	p.Pro378Leu	Linker 4-5	ZF5	missense	CRD	NDD	de novo	P	Konrad 2019, Kaplanis 2017, DDD 2017, Valverde 2022
LOVD	CTCF_000001	LOVD_025	chr16	67654646	67654646	SNV_159	GRCh37	SNV	NM_006565.4	exon	c.1133C>T	p.Pro378Leu	Linker 4-5	ZF5	missense	CRD	NDD	de novo	P	Konrad 2019, Kaplanis 2017, DDD 2017, Valverde 2022
gene4denovo	DDD13k.03186	G4DN_068	chr16	67654646	67654646	SNV_159	GRCh37	SNV	NM_006565.4	exon	c.1133C>T	p.Pro378Leu	Linker 4-5	ZF5	missense	DD	NDD	de novo	P	Konrad 2019, Kaplanis 2017, DDD 2017, Valverde 2022
ClinVar	429828	CLINVAR_189	chr16	67654647	67654647	SNV_160	GRCh37	SNV	NM_006565.4	exon	c.1134G>A	p.Pro378=	Linker 4-5	ZF5	synonymous	IGD	NDD	de novo	LB	NA
ClinVar	1305636	CLINVAR_172	chr16	67654653	67654661	SNV_161	GRCh37	deletion	NM_006565.4	exon	c.1148_1156del	p.Leu383_Ser385del		ZF5	frameshift	NA	NA	de novo	P	NA
gene4denovo	114556	G4DN_040	chr16	67654664	67654664	SNV_162	GRCh37	SNV	NM_006565.4	exon	c.1151G>A	p.Cys384Tyr	Coordinating	ZF5	missense	DD	NDD	de novo	NA	Kaplanis 2020
EGIdb	NA	EGI_003	chr16	67654677	67654677	SNV_163	GRCh37	SNV	NM_006565.4	exon	c.1164C>T	p.Ser388=		ZF5	synonymous	EP	NDD	NA	B	NA
EGIdb	NA	EGI_004	chr16	67654677	67654677	SNV_163	GRCh37	SNV	NM_006565.4	exon	c.1164C>T	p.Ser388=		ZF5	synonymous	EP	NDD	NA	B	NA
ClinVar	134311	CLINVAR_203	chr16	67654677	67654677	SNV_163	GRCh37	SNV	NM_006565.4	exon	c.1164C>T	p.Ser388=		ZF5	synonymous	IGD	NDD	NA	B	NA
SFARI	NA	SFARI_047	chr16	67654681	67654681	SNV_164	GRCh37	SNV	NM_006565.4	exon	c.1168G>A	p.Asp390Asn		ZF5	missense	ASD	NDD	de novo	LP	Konrad 2019, Valverde 2022
ClinVar	1316043	CLINVAR_111	chr16	67654681	67654681	SNV_164	GRCh37	SNV	NM_006565.4	exon	c.1168G>A	p.Asp390Asn		ZF5	missense	CRD	NDD	de novo	LP	Konrad 2019, Valverde 2022
LOVD	CTCF_000015	LOVD_026	chr16	67654681	67654681	SNV_164	GRCh37	SNV	NM_006565.4	exon	c.1168G>A	p.Asp390Asn		ZF5	missense	CRD	NDD	de novo	LP	Konrad 2019, Valverde 2022
ClinVar	937528	CLINVAR_112	chr16	67654681	67654681	SNV_165	GRCh37	SNV	NM_006565.4	exon	c.1168G>T	p.Asp390Tyr		ZF5	missense	NA	NA	de novo	VUS	NA
DECIPHER	382855	DECIPHER_047	chr16	67654681	67654681	SNV_165	GRCh37	SNV	NM_006565.4	exon	c.1168G>T	p.Asp390Tyr		ZF5	missense	NA	NA	de novo	VUS	NA
ClinVar	1787941	CLINVAR_113	chr16	67654682	67654682	SNV_166	GRCh37	SNV	NM_006565.4	exon	c.1169A>T	p.Asp390Val		ZF5	missense	IGD	NDD	de novo	LP	NA
ClinVar	94226	CLINVAR_092	chr16	67654695	67654696	SNV_167	GRCh37	duplication	NM_006565.4	exon	c.1186dup	p.Arg396Lysfs		ZF5	frameshift	CRD	NDD	de novo	P	Gregor 2013
DisGenet	rs879255571	DGN_003	chr16	67654695	67654696	SNV_167	GRCh37	duplication	NM_006565.5	exon	c.1186dup	p.Arg396Lysfs		ZF5	frameshift	CRD	NDD	de novo	P	NA
DBD	2	DBD_004	chr16	67654695	67654696	SNV_167	GRCh37	duplication	NM_006565.6	exon	c.1186dup	p.Arg396Lysfs		ZF5	frameshift	NA	NA	de novo	P	NA
ClinVar	1172877	CLINVAR_025	chr16	67654954	67654954	SNV_168	GRCh37	SNV	NM_006565.4	noncoding	c.1207+234T>G	NA		NA	NA	NA	NA	de novo	LB	NA
ClinVar	1214110	CLINVAR_026	chr16	67654996	67654996	SNV_169	GRCh37	SNV	NM_006565.4	noncoding	c.1207+276A>G	NA		NA	NA	NA	NA	de novo	LB	NA
NA	NA	NA	chr16	67655132	67655132	SNV_170	GRCh37	SNV	NM_006565.4	exon	c.1207G>A	p.Gly403Arg	Linker 5-6	ZF5	missense	CRD	NDD	de novo	P	Valverde 2022
ClinVar	1251047	CLINVAR_027	chr16	67655133	67655133	SNV_171	GRCh37	SNV	NM_006565.4	noncoding	c.1208-212T>C	NA		NA	NA	NA	NA	de novo	B	NA
ClinVar	1188392	CLINVAR_028	chr16	67655247	67655247	SNV_172	GRCh37	SNV	NM_006565.4	noncoding	c.1208-98C>G	NA		NA	NA	NA	NA	de novo	LB	NA
ClinVar	1342953	CLINVAR_179	chr16	67655351	67655351	SNV_173	GRCh37	SNV	NM_006565.4	exon	c.1214A>G	p.Lys405Arg	Linker 5-6	ZF6	missense	NA	NA	de novo	VUS	NA
ClinVar	860276	CLINVAR_214	chr16	67655356	67655356	SNV_174	GRCh37	SNV	NM_006565.4	exon	c.1219T>C	p.Tyr407His	Linker 5-6	ZF6	missense	NA	NA	de novo	VUS	NA
gene4denovo	30006	G4DN_009	chr16	67655357	67655357	SNV_175	GRCh37	SNV	NM_006565.4	exon	c.1220A>G	p.Tyr407Cys	Linker 5-6	ZF6	missense	DD	NDD	de novo	LP	Joanna Kaplanis_2020
ClinVar	260121	CLINVAR_213	chr16	67655357	67655357	SNV_175	GRCh37	SNV	NM_006565.4	exon	c.1220A>G	p.Tyr407Cys	Linker 5-6	ZF6	missense	NA	NA	de novo	LP	NA
ClinVar	1334877	CLINVAR_142	chr16	67655357	67655360	SNV_176	GRCh37	deletion	NM_006565.4	exon	c.1223_1226del	p.Glu408fs	Linker 5-6	ZF6	frameshift	CRD	NDD	de novo	P	NA
DisGenet	rs140510218	DGN_008	chr16	67655361	67655361	SNV_177	GRCh37	SNV	NM_006565.4	exon	c.1224A>G	p.Glu80=		1224 corresponds to Glu408	synonymous	Breast cancer	Other	NA	LB	NA
SFARI	NA	SFARI_051	chr16	67655363	67655363	SNV_178	GRCh37	SNV	NM_006565.4	exon	c.1226G>A	p.Cys409Tyr	Coordinating	ZF6	missense	ASD	NDD	de novo	LP	Konrad 2019
ClinVar	1316044	CLINVAR_125	chr16	67655363	67655363	SNV_178	GRCh37	SNV	NM_006565.4	exon	c.1226G>A	p.Cys409Tyr	Coordinating	ZF6	missense	CRD	NDD	de novo	LP	Konrad 2019
LOVD	CTCF_000014	LOVD_027	chr16	67655363	67655363	SNV_178	GRCh37	exon	NM_006565.4	exon	c.1226G>A	p.Cys409Tyr	Coordinating	ZF6	missense	CRD	NDD	de novo	LP	Konrad 2019
ClinVar	1325238	CLINVAR_215	chr16	67655367	67655367	SNV_179	GRCh37	SNV	NM_006565.4	exon	c.1230T>C	p.Tyr410=		ZF6	synonymous	NA	NA	de novo	LB	NA
LOVD	CTCF_000037	LOVD_028	chr16	67655380	67655380	SNV_180	GRCh37	SNV	NM_006565.4	exon	c.1243C>T	p.Arg415Trp		ZF6	missense	NA	NA	NA	LB	NA
SFARI	NA	SFARI_036	chr16	67655381	67655381	SNV_181	GRCh37	SNV	NM_006565.4	exon	c.1244G>A	p.Arg415Gln		ZF6	missense	ASD	NDD	de novo	LB	Wang 2020, Cappi 2019, Willsey 2017
SFARI	NA	SFARI_037	chr16	67655381	67655381	SNV_181	GRCh37	SNV	NM_006565.4	exon	c.1244G>A	p.Arg415Gln		ZF6	missense	ASD	NDD	NA	LB	Wang 2020, Cappi 2019, Willsey 2017
DenovoDB	DNDB_023	DENOVO_021	chr16	67655381	67655381	SNV_181	GRCh37	SNV	NM_006565.4	exon	c.1244G>A	p.Arg415Gln		ZF6	missense	CRD	NDD	de novo	LB	Wang 2020, Cappi 2019, Willsey 2017
gene4denovo	OCD8188.p1	G4DN_029	chr16	67655381	67655381	SNV_181	GRCh37	SNV	NM_006565.4	exon	c.1244G>A	p.Arg415Gln		ZF6	missense	OCD	NDD	de novo	LB	Wang 2020, Cappi 2019, Willsey 2017
gene4denovo	25264.p1	G4DN_064	chr16	67655381	67655381	SNV_181	GRCh37	SNV	NM_006565.4	exon	c.1244G>A	p.Arg415Gln		ZF6	missense	TS	NDD	de novo	LB	Wang 2020, Cappi 2019, Willsey 2017
ClinVar	1299151	CLINVAR_187	chr16	67655385	67655385	SNV_182	GRCh37	SNV	NM_006565.4	exon	c.1248T>A	p.Phe416Leu		ZF6	missense	NA	NA	de novo	VUS	NA
NA	NA	NA	chr16	67655398	67655398	SNV_183	GRCh37	deletion	NM_006565.4	exon	c.1262_1267del	p.Thr421_Met422del		ZF6	inframe deletion	CRD	NDD	de novo	P	Valverde 2022
gene4denovo	6064	G4DN_059	chr16	67655425	67655435	SNV_184	GRCh37	deletion	NM_006565.4	exon	c.1288_1298del	p.His430Cysfs*9	Coordinating	NA	frameshift	DD	NDD	de novo	P	Kaplanis 2020, Retterer 2016
NA	NA	NA	chr16	67655425	67655425	SNV_185	GRCh37	SNV	NM_006565.4	exon	c.1288C>G	p.His430Asp	Coordinating	ZF6	missense	CRD	NDD	de novo	NA	Valverde 2022
gene4denovo	Proband-30	G4DN_025	chr16	67655438	67655438	SNV_186	GRCh37	SNV	NM_006565.4	exon	c.1301T>A	p.Val434Glu	Linker 6-7	ZF6	missense	Mix	Other	de novo	NA	JonssoNDD2017
DenovoDB	DNDB_012	DENOVO_028	chr16	67655438	67655438	SNV_186	GRCh37	SNV	NM_006565.4	exon	c.1301T>A	p.Val434Glu	Linker 6-7	ZF6	missense	Mixed	Other	de novo	NA	NA
gene4denovo	61866	G4DN_071	chr16	67655450	67655450	SNV_187	GRCh37	SNV	NM_006565.4	exon	c.1313A>G	p.His438Arg	Linker 6-7	ZF7	missense	DD	NDD	de novo	NA	Kaplanis 2020
ClinVar	580357	CLINVAR_164	chr16	67655451	67655451	SNV_188	GRCh37	SNV	NM_006565.4	exon	c.1314C>T	p.His438=		ZF7	synonymous	NA	NA	de novo	LB	NA
LOVD	CTCF_000042	LOVD_029	chr16	67655479	67655479	SNV_189	GRCh37	SNV	NM_006565.4	exon	c.1342C>T	p.Arg448Ter	Linker 3-4	ZF3	nonsense	NA	NA	NA	LP	NA
SFARI	NA	SFARI_038	chr16	67655480	67655480	SNV_190	GRCh37	SNV	NM_006565.4	exon	c.1343G>A	p.Arg448Gln		ZF7	missense	ASD	NDD	de novo	P	Kaplanis 2020, Konrad 2019, Valverde 2022
SFARI	NA	SFARI_039	chr16	67655480	67655480	SNV_190	GRCh37	SNV	NM_006565.4	exon	c.1343G>A	p.Arg448Gln		ZF7	missense	ASD	NDD	de novo	P	Kaplanis 2020, Konrad 2019, Valverde 2022
ClinVar	1195089	CLINVAR_093	chr16	67655480	67655480	SNV_190	GRCh37	SNV	NM_006565.4	exon	c.1343G>A	p.Arg448Gln		ZF7	missense	CRD	NDD	de novo	P	Kaplanis 2020, Konrad 2019, Valverde 2022
DDD	DDD_DDD4K.03861	DDD_004	chr16	67655480	67655480	SNV_190	GRCh37	SNV	NM_006565.4	exon	c.1343G>A	p.Arg448Gln		ZF7	missense	CRD	NDD	de novo	P	Kaplanis 2020, Konrad 2019, Valverde 2022
DDD	DDD_DDD4K.02088	DDD_005	chr16	67655480	67655480	SNV_190	GRCh37	SNV	NM_006565.4	exon	c.1343G>A	p.Arg448Gln		ZF7	missense	CRD	NDD	de novo	P	Kaplanis 2020, Konrad 2019, Valverde 2022
DECIPHER	265387	DECIPHER_042	chr16	67655480	67655480	SNV_190	GRCh37	SNV	NM_006565.4	exon	c.1343G>A	p.Arg448Gln		ZF7	missense	CRD	NDD	de novo	P	Kaplanis 2020, Konrad 2019, Valverde 2022
DECIPHER	279844	DECIPHER_043	chr16	67655480	67655480	SNV_190	GRCh37	SNV	NM_006565.4	exon	c.1343G>A	p.Arg448Gln		ZF7	missense	CRD	NDD	de novo	P	Kaplanis 2020, Konrad 2019, Valverde 2022
DenovoDB	DNDB_007	DENOVO_022	chr16	67655480	67655480	SNV_190	GRCh37	SNV	NM_006565.4	exon	c.1343G>A	p.Arg448Gln		ZF7	missense	CRD	NDD	de novo	P	Kaplanis 2020, Konrad 2019, Valverde 2022
DenovoDB	DNDB_008	DENOVO_023	chr16	67655480	67655480	SNV_190	GRCh37	SNV	NM_006565.4	exon	c.1343G>A	p.Arg448Gln		ZF7	missense	CRD	NDD	de novo	P	Kaplanis 2020, Konrad 2019, Valverde 2022
LOVD	CTCF_000013	LOVD_030	chr16	67655480	67655480	SNV_190	GRCh37	SNV	NM_006565.4	exon	c.1343G>A	p.Arg448Gln		ZF7	missense	CRD	NDD	de novo	P	Kaplanis 2020, Konrad 2019, Valverde 2022
LOVD	CTCF_000013	LOVD_031	chr16	67655480	67655480	SNV_190	GRCh37	SNV	NM_006565.4	exon	c.1343G>A	p.Arg448Gln		ZF7	missense	CRD	NDD	de novo	P	Kaplanis 2020, Konrad 2019, Valverde 2022
gene4denovo	DDD13k.02713	G4DN_056	chr16	67655480	67655480	SNV_190	GRCh37	SNV	NM_006565.4	exon	c.1343G>A	p.Arg448Gln		ZF7	missense	DD	NDD	de novo	P	Kaplanis 2020, Konrad 2019, Valverde 2022
gene4denovo	DDD13k.06177	G4DN_076	chr16	67655480	67655480	SNV_190	GRCh37	SNV	NM_006565.4	exon	c.1343G>A	p.Arg448Gln		ZF7	missense	DD	NDD	de novo	P	Kaplanis 2020, Konrad 2019, Valverde 2022
LOVD	CTCF_000012	LOVD_032	chr16	67657695	67661138	SNV_191	GRCh37	deletion	NM_006565.4	exon	c.1357+2201_1518+520del	p.Val454Glufs*24		ZF7	frameshift	CRD	NDD	de novo	P	Konrad 2019
ClinVar	1237107	CLINVAR_029	chr16	67660187	67660193	SNV_192	GRCh37	deletion	NM_006565.4	noncoding	c.1358-259_1358-253del	NA		NA	NA	NA	NA	de novo	B	NA
ClinVar	1266035	CLINVAR_030	chr16	67660355	67660356	SNV_193	GRCh37	duplication	NM_006565.4	noncoding	c.1358-82dup	NA		NA	NA	NA	NA	de novo	B	NA
ClinVar	799962	CLINVAR_165	chr16	67660465	67660465	SNV_194	GRCh37	SNV	NM_006565.4	exon	c.1365C>G	p.His455Gln	Coordinating	ZF7	missense	CRD	NDD	de novo	LP	Valverde 2022
ClinVar	1779929	CLINVAR_095	chr16	67660469	67660469	SNV_195	GRCh37	SNV	NM_006565.4	exon	c.1369C>G	p.Arg457Gly		ZF7	missense	NA	NA	de novo	VUS	NA
ClinVar	1326190	CLINVAR_094	chr16	67660470	67660470	SNV_196	GRCh37	SNV	NM_006565.4	exon	c.1370G>A	p.Arg457Gln		ZF7	missense	NA	NA	de novo	VUS	NA
AutDB	GEN549R076	AUTDB_004	chr16	67660484	67660484	SNV_197	GRCh37	SNV	NM_006565.4	exon	c.1385A>G	p.Tyr462Cys	Linker 7-8	ZF7	missense	ASD	NDD	NA	NA	NA
SFARI	NA	SFARI_070	chr16	67660484	67660484	SNV_197	GRCh37	SNV	NM_006565.4	exon	c.1385A>G	p.Tyr462Cys	Linker 7-8	ZF7	missense	ASD	NDD	de novo	NA	Li D et al. (2022)
ClinVar	974007	CLINVAR_180	chr16	67660501	67660514	SNV_198	GRCh37	deletion	NM_006565.4	exon	c.1402_1415del	p.Lys467_Lys468insTer		ZF4	nonsense	NA	NA	de novo	P	NA
ClinVar	974008	CLINVAR_096	chr16	67660509	67660509	SNV_199	GRCh37	SNV	NM_006565.4	exon	c.1409G>A	p.Arg470His		ZF8	missense	NA	NA	de novo	VUS	NA
LOVD	CTCF_000047	LOVD_033	chr16	67660518	67660518	SNV_200	GRCh37	SNV	NM_006565.4	exon	c.1418A>G	p.Asp473Gly		ZF8	missense	NA	NA	de novo	VUS	NA
AutDB	GEN549R009	AUTDB_001	chr16	67660530	67660530	SNV_201	GRCh37	SNV	NM_006565.4	exon	c.1430A>C	p.His477Pro		ZF8	missense	ASD	NDD	de novo	NA	Iossifov 2014, Krumm 2015
DenovoDB	DNDB_013	DENOVO_026	chr16	67660530	67660530	SNV_201	GRCh37	SNV	NM_006565.4	exon	c.1430A>C	p.His477Pro		ZF8	missense	ASD	NDD	de novo	NA	Iossifov 2014, Krumm 2015
gene4denovo	11776	G4DN_011	chr16	67660530	67660530	SNV_201	GRCh37	SNV	NM_006565.4	exon	c.1430A>C	p.His477Pro		ZF8	missense	ASD	NDD	de novo	NA	Iossifov 2014, Krumm 2015
SFARI	NA	SFARI_060	chr16	67660530	67660530	SNV_201	GRCh37	SNV	NM_006565.4	exon	c.1430A>C	p.His477Pro		ZF8	missense	ASD	NDD	de novo	NA	Iossifov 2014, Krumm 2015
Varicarta	357703	VARICARTA_017	chr16	67660530	67660530	SNV_201	GRCh37	SNV	NM_006565.4	exon	c.1430A>C	p.His477Pro		ZF8	missense	ASD	NDD	de novo	NA	Iossifov 2014, Krumm 2015
Varicarta	5194	VARICARTA_018	chr16	67660530	67660530	SNV_201	GRCh37	SNV	NM_006565.4	exon	c.1430A>C	p.His477Pro		ZF8	missense	ASD	NDD	de novo	NA	Iossifov 2014, Krumm 2015
Varicarta	5194	VARICARTA_019	chr16	67660530	67660530	SNV_201	GRCh37	SNV	NM_006565.4	exon	c.1430A>C	p.His477Pro		ZF8	missense	ASD	NDD	de novo	NA	Iossifov 2014, Krumm 2015
Varicarta	5195	VARICARTA_020	chr16	67660530	67660530	SNV_201	GRCh37	SNV	NM_006565.4	exon	c.1430A>C	p.His477Pro		ZF8	missense	ASD	NDD	de novo	NA	Iossifov 2014, Krumm 2015
Varicarta	328903	VARICARTA_021	chr16	67660530	67660530	SNV_201	GRCh37	SNV	NM_006565.4	exon	c.1430A>C	p.His477Pro		ZF8	missense	ASD	NDD	de novo	NA	Iossifov 2014, Krumm 2015
Varicarta	178317	VARICARTA_022	chr16	67660530	67660530	SNV_201	GRCh37	SNV	NM_006565.4	exon	c.1430A>C	p.His477Pro		ZF8	missense	ASD	NDD	de novo	NA	Iossifov 2014, Krumm 2015
Varicarta	181766	VARICARTA_023	chr16	67660530	67660530	SNV_201	GRCh37	SNV	NM_006565.4	exon	c.1430A>C	p.His477Pro		ZF8	missense	ASD	NDD	de novo	NA	Iossifov 2014, Krumm 2015
Varicarta	355580	VARICARTA_024	chr16	67660530	67660530	SNV_201	GRCh37	SNV	NM_006565.4	exon	c.1430A>C	p.His477Pro		ZF8	missense	ASD	NDD	de novo	NA	Iossifov 2014, Krumm 2015
Varicarta	183275	VARICARTA_025	chr16	67660530	67660530	SNV_201	GRCh37	SNV	NM_006565.4	exon	c.1430A>C	p.His477Pro		ZF8	missense	ASD	NDD	de novo	NA	Iossifov 2014, Krumm 2015
Varicarta	357703	VARICARTA_026	chr16	67660530	67660530	SNV_201	GRCh37	SNV	NM_006565.4	exon	c.1430A>C	p.His477Pro		ZF8	missense	ASD	NDD	NA	NA	Iossifov 2014, Krumm 2015
ClinVar	1826996	CLINVAR_143	chr16	67660534	67660534	SNV_202	GRCh37	SNV	NM_006565.4	exon	c.1434G>A	p.Glu478_Arg479=		ZF8	synonymous	NA	NA	de novo	LB	NA
DECIPHER	451829	DECIPHER_049	chr16	67660548	67660548	SNV_203	GRCh37	SNV	NM_006565.4	exon	c.1449del	p.Gln484SerfsTer27		ZF7	frameshift	DD	NDD	de novo	P	NA
LOVD	CTCF_000038	LOVD_034	chr16	67660554	67660554	SNV_204	GRCh37	SNV	NM_006565.4	exon	c.1454A>G	p.His485Arg	Coordinating	ZF8	missense	NA	NA	NA	P	NA
DisGenet	rs1555535739	DGN_005	chr16	67660556	67660556	SNV_205	GRCh37	SNV	NM_006565.4	exon	c.1456C>T	p.Gln486Ter		ZF5	nonsense	DD	NDD	NA	P	NA
DisGenet	rs1555535739	DGN_006	chr16	67660556	67660556	SNV_205	GRCh37	SNV	NM_006565.4	exon	c.1456C>T	p.Gln486Ter		ZF5	nonsense	DD	NDD	NA	P	NA
DisGenet	rs1555535739	DGN_007	chr16	67660556	67660556	SNV_205	GRCh37	SNV	NM_006565.4	exon	c.1456C>T	p.Gln486Ter		ZF5	nonsense	DD	NDD	NA	P	NA
ClinVar	512223	CLINVAR_181	chr16	67660568	67660568	SNV_206	GRCh37	SNV	NM_006565.4	exon	c.1468A>G	p.Lys490Glu	Linker 8-9	ZF8	missense	NA	NA	de novo	VUS	NA
ClinVar	1708973	CLINVAR_105	chr16	67660572	67660572	SNV_207	GRCh37	SNV	NM_006565.4	exon	c.1472A>C	p.Asn491Thr	Linker 8-9	ZF8	missense	NA	NA	de novo	VUS	NA
ClinVar	985792	CLINVAR_216	chr16	67660601	67660602	SNV_208	GRCh37	duplication	NM_006565.4	exon	c.1502_1503dup	p.Tyr502fs		ZF9	frameshift	Acute megakaryoblastic leukemia iNDDdowNDDsyndrome	Other	somatic	P	NA
ClinVar	580036	CLINVAR_070	chr16	67660609	67660609	SNV_209	GRCh37	SNV	NM_006565.4	exon	c.1509T>C	p.Ala503=		ZF9	synonymous	NA	NA	de novo	LB	NA
ClinVar	1290958	CLINVAR_097	chr16	67660615	67660615	SNV_210	GRCh37	SNV	NM_006565.4	exon	c.1515A>G	p.Arg505=		ZF9	synonymous	NA	NA	de novo	LB	NA
gene4denovo	115298	G4DN_002	chr16	67660619	67660619	SNV_211	GRCh37	SNV	NM_006565.4	noncoding	c.1518+1G>A	NA		NA	NA	DD	NDD	de novo	NA	Joanna Kaplanis_2020
DenovoDB	DNDB_024	DENOVO_005	chr16	67661018	67661018	SNV_212	GRCh37	SNV	NM_006565.4	noncoding	c.1518+400C>T	NA		NA	NA	ASD	NDD	de novo	VUS	NA
Varicarta	183275	VARICARTA_007	chr16	67661018	67661018	SNV_213	GRCh37	SNV	NM_006565.4	noncoding	c.C>T	NA			NA	ASD	NDD	de novo	VUS	NA
ClinVar	1169684	CLINVAR_031	chr16	67662266	67662266	SNV_214	GRCh37	SNV	NM_006565.4	noncoding	c.1519-7G>A	NA		NA	NA	NA	NA	de novo	B	NA
ClinVar	1837170	CLINVAR_168	chr16	67662285	67662285	SNV_215	GRCh37	SNV	NM_006565.4	exon	c.1531A>G	p.Ile511Val		ZF9	missense	IGD	NDD	de novo	VUS	NA
ClinVar	755315	CLINVAR_167	chr16	67662287	67662287	SNV_216	GRCh37	SNV	NM_006565.4	exon	c.1533C>A	p.Ile511=		ZF9	synonymous	NA	NA	de novo	LB	NA
LOVD	CTCF_000055	LOVD_036	chr16	67662297	67662297	SNV_217	GRCh37	SNV	NM_006565.4	exon	c.1543C>T	p.Arg515Cys		ZF9	missense	NA	NA	NA	VUS	NA
ClinVar	1166188	CLINVAR_154	chr16	67662309	67662309	SNV_218	GRCh37	SNV	NM_006565.4	exon	c.1555G>A	p.Gly519Arg	Linker 9-10	ZF9	missense	NA	NA	de novo	VUS	NA
DECIPHER	436079	DECIPHER_054	chr16	67662321	67662321	SNV_219	GRCh37	SNV	NM_006565.4	exon	c.1567_1568insA	p.Tyr523Ter	Linker 9-10	ZF10	nonsense	Abnormality of the nervous system	NDD	NA	LP	NA
LOVD	CTCF_000052	LOVD_037	chr16	67662322	67662322	SNV_220	GRCh37	duplication	NM_006565.4	exon	c.1568dup	p.Tyr523Ter	Linker 9-10	ZF10	nonsense	Abnormality of the nervous system	NDD	NA	LP	NA
ClinVar	797355	CLINVAR_071	chr16	67662324	67662324	SNV_221	GRCh37	SNV	NM_006565.4	exon	c.1570G>A	p.Ala524Thr	Linker 9-10	ZF10	missense	NA	NA	de novo	VUS	NA
ClinVar	1291758	CLINVAR_166	chr16	67662333	67662334	SNV_222	GRCh37	duplication	NM_006565.4	exon	c.1580dup	p.His527fs		ZF10	frameshift	NA	NA	de novo	P	NA
SFARI	NA	SFARI_048	chr16	67662339	67662339	SNV_223	GRCh37	SNV	NM_006565.4	exon	c.1585G>A	p.Asp529Asn		ZF10	missense	ASD	NDD	de novo	VUS	Konrad 2019
ClinVar	1316048	CLINVAR_115	chr16	67662339	67662339	SNV_223	GRCh37	SNV	NM_006565.4	exon	c.1585G>A	p.Asp529Asn		ZF10	missense	CRD	NDD	de novo	VUS	Konrad 2019
LOVD	CTCF_000009	LOVD_038	chr16	67662339	67662339	SNV_223	GRCh37	SNV	NM_006565.4	exon	c.1585G>A	p.Asp529Asn		ZF10	missense	CRD	NDD	de novo	VUS	Konrad 2019
LOVD	CTCF_000009	LOVD_039	chr16	67662339	67662339	SNV_223	GRCh37	SNV	NM_006565.4	exon	c.1585G>A	p.Asp529Asn		ZF10	missense	CRD	NDD	de novo	VUS	Konrad 2019
NA	NA	NA	chr16	67662375	67662375	SNV_224	GRCh37	SNV	NM_006565.4	exon	c.1623C>G	p.His541Glu	Coordinating	ZF10	missense	CRD	NDD	de novo	P	Valverde 2022
gene4denovo	CDH04-0090	G4DN_043	chr16	67662388	67662388	SNV_225	GRCh37	SNV	NM_006565.4	exon	c.1634A>G	p.Tyr545Cys		ZF10	missense	Congenital diaphragmatic hernia	Other	de novo	VUS	Lu Qiao_2021
ClinVar	1710608	CLINVAR_116	chr16	67662393	67662393	SNV_226	GRCh37	SNV	NM_006565.4	exon	c.1639G>A	p.Asp547Asn	Linker 10-11	ZF10	missense	NA	NA	de novo	VUS	NA
ClinVar	985793	CLINVAR_117	chr16	67662394	67662404	SNV_227	GRCh37	indel	NM_006565.4	exon	c.1640_1650delinsT	p.Asp547fs	Linker 10-11	ZF10	frameshift	Acute megakaryoblastic leukemia iNDDDowNDDsyndrome	Other	NA	P	NA
ClinVar	429829	CLINVAR_072	chr16	67662413	67662413	SNV_228	GRCh37	SNV	NM_006565.4	exon	c.1659G>A	p.Ala553=	Linker 10-11	ZF11	synonymous	NA	NA	de novo	VUS	NA
ClinVar	264964	CLINVAR_227	chr16	67662421	67662425	SNV_229	GRCh37	deletion	NM_006565.4	exon	c.1670_1674del	p.Val556_Cys557insTer	Linker 10-11	ZF11	nonsense	CRD	NDD	de novo	P	Valverde 2022
LOVD	CTCF_000049	LOVD_040	chr16	67662424	67662428	SNV_229	GRCh37	deletion	NM_006565.4	exon	c.1670_1674del	p.Val556_Cys557insTer	Linker 10-11	ZF11	nonsense	CRD	NDD	de novo	LP	Valverde 2022
ClinVar	1670893	CLINVAR_204	chr16	67662427	67662429	SNV_230	GRCh37	indel	NM_006565.4	exon	c.1673_1675delCTAinsTT	p.Ser558PhefsTer26		ZF11	frameshift	CRD	NDD	NA	P	Valverde 2022
NA	NA	NA	chr16	67662450	67662450	SNV_231	GRCh37	SNV	NM_006565.4	exon	c.1696C>T	p.Arg566Cys		ZF11	missense	CRD	NDD	de novo	P	Valverde 2022
SFARI	NA	SFARI_040	chr16	67662453	67662453	SNV_232	GRCh37	SNV	NM_006565.4	exon	c.1699C>T	p.Arg567Trp		ZF11	missense	ASD	NDD	de novo	P	Valverde 2022, Chen 2019, Hiraide 2021, Gregor 2013, Konrad 2019, Kaplanis 2020
SFARI	NA	SFARI_041	chr16	67662453	67662453	SNV_232	GRCh37	SNV	NM_006565.4	exon	c.1699C>T	p.Arg567Trp		ZF11	missense	ASD	NDD	de novo	P	Valverde 2022, Chen 2019, Hiraide 2021, Gregor 2013, Konrad 2019, Kaplanis 2020
SFARI	NA	SFARI_042	chr16	67662453	67662453	SNV_232	GRCh37	SNV	NM_006565.4	exon	c.1699C>T	p.Arg567Trp		ZF11	missense	ASD	NDD	de novo	P	Valverde 2022, Chen 2019, Hiraide 2021, Gregor 2013, Konrad 2019, Kaplanis 2020
ClinVar	94227	CLINVAR_099	chr16	67662453	67662453	SNV_232	GRCh37	SNV	NM_006565.4	exon	c.1699C>T	p.Arg567Trp		ZF11	missense	CRD	NDD	de novo	P	Valverde 2022, Chen 2019, Hiraide 2021, Gregor 2013, Konrad 2019, Kaplanis 2020
DECIPHER	273469	DECIPHER_044	chr16	67662453	67662453	SNV_232	GRCh37	SNV	NM_006565.4	exon	c.1699C>T	p.Arg567Trp		ZF11	missense	CRD	NDD	de novo	P	Valverde 2022, Chen 2019, Hiraide 2021, Gregor 2013, Konrad 2019, Kaplanis 2020
DECIPHER	274218	DECIPHER_045	chr16	67662453	67662453	SNV_232	GRCh37	SNV	NM_006565.4	exon	c.1699C>T	p.Arg567Trp		ZF11	missense	CRD	NDD	de novo	P	Valverde 2022, Chen 2019, Hiraide 2021, Gregor 2013, Konrad 2019, Kaplanis 2020
DECIPHER	488809	DECIPHER_046	chr16	67662453	67662453	SNV_232	GRCh37	SNV	NM_006565.4	exon	c.1699C>T	p.Arg567Trp		ZF11	missense	CRD	NDD	de novo	P	Valverde 2022, Chen 2019, Hiraide 2021, Gregor 2013, Konrad 2019, Kaplanis 2020
DisGenet	rs879255516	DGN_004	chr16	67662453	67662453	SNV_232	GRCh37	SNV	NM_006565.4	exon	c.1699C>T	p.Arg567Trp		ZF11	missense	CRD	NDD	de novo	P	Valverde 2022, Chen 2019, Hiraide 2021, Gregor 2013, Konrad 2019, Kaplanis 2020
LOVD	CTCF_000011	LOVD_041	chr16	67662453	67662453	SNV_232	GRCh37	SNV	NM_006565.4	exon	c.1699C>T	p.Arg567Trp		ZF11	missense	CRD	NDD	de novo	P	Valverde 2022, Chen 2019, Hiraide 2021, Gregor 2013, Konrad 2019, Kaplanis 2020
gene4denovo	36501	G4DN_033	chr16	67662453	67662453	SNV_232	GRCh37	SNV	NM_006565.4	exon	c.1699C>T	p.Arg567Trp		ZF11	missense	DD	NDD	de novo	P	Valverde 2022, Chen 2019, Hiraide 2021, Gregor 2013, Konrad 2019, Kaplanis 2020
gene4denovo	72498	G4DN_063	chr16	67662453	67662453	SNV_232	GRCh37	SNV	NM_006565.4	exon	c.1699C>T	p.Arg567Trp		ZF11	missense	DD	NDD	de novo	P	Valverde 2022, Chen 2019, Hiraide 2021, Gregor 2013, Konrad 2019, Kaplanis 2020
ClinVar	445598	CLINVAR_098	chr16	67662454	67662454	SNV_233	GRCh37	SNV	NM_006565.4	exon	c.1700G>T	p.Arg567Leu		ZF11	missense	NA	NA	de novo	LB	NA
NA	NA	NA	chr16	67663291	67663291	SNV_234	GRCh37	SNV	NM_006565.4	noncoding	c.1702-1G>A	NA			splice site variant	CRD	NDD	de novo	P	Valverde 2022
ClinVar	779767	CLINVAR_032	chr16	67663291	67663291	SNV_235	GRCh37	SNV	NM_006565.4	noncoding	c.1702-10T>C	NA		NA	NA	NA	NA	de novo	LB	NA
LOVD	CTCF_000005	LOVD_042	chr16	67663291	67663291	SNV_235	GRCh37	SNV	NM_006565.4	noncoding	c.1702-10T>C	NA		NA	NA	NA	NA	de novo	VUS	NA
ClinVar	1834396	CLINVAR_107	chr16	67663303	67663303	SNV_236	GRCh37	SNV	NM_006565.4	exon	c.1704T>C	p.Asn568_Thr569=		ZF11	synonymous	NA	NA	de novo	LB	NA
ClinVar	1021502	CLINVAR_155	chr16	67663344	67663344	SNV_237	GRCh37	SNV	NM_006565.4	exon	c.1745G>T	p.Gly582Val		C Term	missense	CRD	NDD	NA	VUS	NA
ClinVar	1305156	CLINVAR_156	chr16	67663354	67663354	SNV_238	GRCh37	SNV	NM_006565.4	exon	c.1755G>A	p.Gly585=		C Term	synonymous	NA	NA	de novo	LB	NA
LOVD	CTCF_000045	LOVD_043	chr16	67663354	67663354	SNV_238	GRCh37	SNV	NM_006565.4	exon	c.1755G>A	p.Gly585=		C Term	synonymous	NA	NA	de novo	LB	NA
NA	NA	NA	chr16	67663355	67663355	SNV_239	GRCh37	deletion	NM_006565.4	exon	c.1756del	p.Glu586Lysfs*45		C Term	frameshift	CRD	NDD	de novo	P	Valverde 2022
ClinVar	134312	CLINVAR_144	chr16	67663367	67663367	SNV_240	GRCh37	SNV	NM_006565.4	exon	c.1768G>C	p.Glu590Gln		C Term	missense	NA	NA	de novo	LB	NA
ClinVar	974009	CLINVAR_209	chr16	67663371	67663371	SNV_241	GRCh37	SNV	NM_006565.4	exon	c.1772C>T	p.Thr591Met		C Term	missense	IGD	NDD	de novo	VUS	NA
ClinVar	1834856	CLINVAR_157	chr16	67663388	67663388	SNV_242	GRCh37	SNV	NM_006565.4	exon	c.1789G>A	p.Gly597Arg		C Term	missense	IGD	NDD	de novo	VUS	NA
NA	NA	NA	chr16	67663397	67663397	SNV_243	GRCh37	SNV	NM_006565.4	exon	c.1798A>T	p.Arg600Ter		C Term	nonsense	CRD	NDD	de novo	P	Valverde 2022
SFARI	NA	SFARI_043	chr16	67663406	67663406	SNV_244	GRCh37	SNV	NM_006565.4	exon	c.1807C>T	p.Arg603Cys		C Term	missense	ASD	NDD	NA	NA	Wang T et al. (2020)
ClinVar	1831817	CLINVAR_100	chr16	67663408	67663408	SNV_245	GRCh37	SNV	NM_006565.4	exon	c.1809C>A	p.Arg603_Ser604=		C Term	synonymous	IGD	NDD	de novo	LB	NA
ClinVar	1831879	CLINVAR_205	chr16	67663409	67663409	SNV_246	GRCh37	SNV	NM_006565.4	exon	c.1810T>C	p.Ser604Pro		C Term	missense	IGD	NDD	de novo	VUS	NA
gene4denovo	57937	G4DN_055	chr16	67663412	67663412	SNV_247	GRCh37	deletion	NM_006565.4	exon	c.1813delA	p.Lys605Argfs*25		C Term	frameshift	DD	NDD	de novo	P	Joanna Kaplanis_2020
ClinVar	409662	CLINVAR_182	chr16	67663412	67663412	SNV_248	GRCh37	deletion	NM_006565.4	exon	c.1814del	p.Lys605fs		C Term	frameshift	NA	NA	de novo	P	NA
ClinVar	1018128	CLINVAR_206	chr16	67663425	67663425	SNV_249	GRCh37	SNV	NM_006565.4	exon	c.1826C>A	p.Ser609Tyr		C Term	missense	CRD	NDD	NA	VUS	NA
Varicarta	328903	VARICARTA_016	chr16	67663436	67663436	SNV_250	GRCh37	SNV	NM_006565.4	exon	c.1837G>T	p.Glu613Ter		C Term	nonsense	ASD	NDD	NA	P	NA
ClinVar	1188393	CLINVAR_033	chr16	67663636	67663636	SNV_251	GRCh37	SNV	NM_006565.4	noncoding	c.1837+200G>A	NA		NA	NA	NA	NA	de novo	LB	NA
ClinVar	1270087	CLINVAR_034	chr16	67663639	67663639	SNV_252	GRCh37	SNV	NM_006565.4	noncoding	c.1837+203C>T	NA		NA	NA	NA	NA	de novo	LB	NA
ClinVar	1181401	CLINVAR_035	chr16	67663649	67663649	SNV_253	GRCh37	SNV	NM_006565.4	noncoding	c.1837+213C>T	NA		NA	NA	NA	NA	de novo	LB	NA
ClinVar	1181402	CLINVAR_036	chr16	67663650	67663671	SNV_254	GRCh37	deletion	NM_006565.4	noncoding	c.1837+238_1837+259del	NA		NA	NA	NA	NA	de novo	LB	NA
ClinVar	1220938	CLINVAR_037	chr16	67663701	67663701	SNV_255	GRCh37	SNV	NM_006565.4	noncoding	c.1837+265G>A	NA		NA	NA	NA	NA	de novo	B	NA
ClinVar	1201430	CLINVAR_038	chr16	67663709	67663709	SNV_256	GRCh37	SNV	NM_006565.4	noncoding	c.1837+273G>A	NA		NA	NA	NA	NA	de novo	LB	NA
ClinVar	1273225	CLINVAR_039	chr16	67663717	67663717	SNV_257	GRCh37	SNV	NM_006565.4	noncoding	c.1837+281G>A	NA		NA	NA	NA	NA	de novo	B	NA
gene4denovo	1-00818	G4DN_019	chr16	67663942	67663942	SNV_258	GRCh37	SNV	NM_006565.4	noncoding	C>T	NA		NA	NA	Congenital heart disorder	Other	de novo	NA	Felix Richter_2020
gene4denovo	13216	G4DN_047	chr16	67666288	67666288	SNV_259	GRCh37	SNV	NM_006565.4	noncoding	T>G	NA		NA	NA	Control	NA	de novo	NA	Joon-Yong An_2018
gene4denovo	NA	G4DN_053	chr16	67668502	67668502	SNV_260	GRCh37	SNV	NM_006565.4	noncoding	C>A	NA		NA	NA	Control	NA	de novo	NA	Jakob Goldmann_2016
gene4denovo	P259A	G4DN_042	chr16	67668502	67668502	SNV_260	GRCh37	SNV	NM_006565.4	noncoding	C>A	NA		NA	NA	Fetal preterm birth	Other	de novo	NA	Jingjing Li_2017
Varicarta	5194	VARICARTA_008	chr16	67669454	67669454	SNV_261	GRCh37	SNV	NM_006565.4	noncoding	c.C>T	NA			NA	ASD	NDD	inherited	VUS	NA
gene4denovo	11939	G4DN_026	chr16	67670388	67670388	SNV_262	GRCh37	SNV	NM_006565.4	noncoding	T>C	NA		NA	NA	ASD	NDD	de novo	NA	Joon-Yong An_2018
DenovoDB	DNDB_020	DENOVO_012	chr16	67670388	67670388	SNV_263	GRCh37	SNV	NM_006565.4	noncoding	c.1838-205T>C	NA		NA	NA	ASD	NDD	de novo	VUS	NA
ClinVar	1227058	CLINVAR_044	chr16	67670447	67670447	SNV_264	GRCh37	SNV	NM_006565.4	noncoding	c.1838-146T>C	NA		NA	NA	NA	NA	de novo	B	NA
ClinVar	1261539	CLINVAR_043	chr16	67670448	67670449	SNV_265	GRCh37	duplication	NM_006565.4	noncoding	c.1838-132dup	NA		NA	NA	NA	NA	de novo	B	NA
ClinVar	1267211	CLINVAR_040	chr16	67670472	67670473	SNV_266	GRCh37	microsatellite	NM_006565.4	noncoding	c.1838-120TA[11]	NA		NA	NA	NA	NA	de novo	B	NA
ClinVar	1250995	CLINVAR_041	chr16	67670472	67670473	SNV_267	GRCh37	microsatellite	NM_006565.4	noncoding	c.1838-120TA[15]	NA		NA	NA	NA	NA	de novo	B	NA
ClinVar	1675998	CLINVAR_042	chr16	67670472	67670473	SNV_268	GRCh37	microsatellite	NM_006565.4	noncoding	c.1838-120TA[16]	NA		NA	NA	NA	NA	de novo	B	NA
LOVD	CTCF_000006	LOVD_044	chr16	67670615	67670615	SNV_269	GRCh37	SNV	NM_006565.4	exon	c.1860C>T	p.Asp620=		C Term	synonymous	NA	NA	NA	LB	NA
ClinVar	1169685	CLINVAR_145	chr16	67670633	67670633	SNV_270	GRCh37	SNV	NM_006565.4	exon	c.1878G>A	p.Glu626=		C Term	synonymous	NA	NA	de novo	LB	NA
ClinVar	208296	CLINVAR_073	chr16	67670642	67670642	SNV_271	GRCh37	SNV	NM_006565.4	exon	c.1887C>T	p.Ala629=		C Term	synonymous	IGD	NDD	de novo	LB	NA
ClinVar	536911	CLINVAR_193	chr16	67670670	67670671	SNV_272	GRCh37	duplication	NM_006565.4	exon	c.1916dupA	p.Pro640fs		C Term	frameshift	CRD	NDD	de novo	P	Valverde 2022
LOVD	CTCF_000043	LOVD_045	chr16	67670673	67670673	SNV_273	GRCh37	SNV	NM_006565.4	exon	c.1918C>T	p.Pro640Ser		C Term	missense	NA	NA	NA	VUS	NA
ClinVar	208297	CLINVAR_194	chr16	67670682	67670682	SNV_274	GRCh37	SNV	NM_006565.4	exon	c.1927C>T	p.Pro643Ser		C Term	missense	CRD & Epilepsy	NDD	de novo	LB	NA
LOVD	CTCF_000007	LOVD_046	chr16	67670682	67670682	SNV_274	GRCh37	SNV	NM_006565.4	exon	c.1927C>T	p.Pro643Ser		C Term	missense	CRD & Epilepsy	NDD	de novo	LB	NA
LOVD	CTCF_000007	LOVD_047	chr16	67670682	67670682	SNV_274	GRCh37	SNV	NM_006565.4	exon	c.1927C>T	p.Pro643Ser		C Term	missense	CRD & Epilepsy	NDD	de novo	LB	NA
EGIdb	NA	EGI_001	chr16	67670682	67670682	SNV_274	GRCh37	SNV	NM_006565.4	exon	c.1927C>T	p.Pro643Ser		C Term	missense	EP	NDD	de novo	LB	NA
EGIdb	NA	EGI_002	chr16	67670682	67670682	SNV_274	GRCh37	SNV	NM_006565.4	exon	c.1927C>T	p.Pro643Ser		C Term	missense	EP	NDD	de novo	LB	NA
ClinVar	1316034	CLINVAR_102	chr16	67670715	67670715	SNV_275	GRCh37	SNV	NM_006565.4	exon	c.1960C>T	p.Arg654Ter		C Term	nonsense	CRD	NDD	de novo	LP	Konrad 2019
LOVD	CTCF_000030	LOVD_048	chr16	67670715	67670715	SNV_275	GRCh37	SNV	NM_006565.4	exon	c.1960C>T	p.Arg654Ter		C Term	nonsense	CRD	NDD	de novo	LP	Konrad 2019
ClinVar	785342	CLINVAR_101	chr16	67670717	67670717	SNV_276	GRCh37	SNV	NM_006565.4	exon	c.1962A>C	p.Arg654=		C Term	synonymous	IGD	NDD	de novo	LB	NA
ClinVar	208298	CLINVAR_195	chr16	67670741	67670741	SNV_277	GRCh37	SNV	NM_006565.4	exon	c.1986C>G	p.Pro662=		C Term	synonymous	IGD	NDD	de novo	VUS	NA
ClinVar	791631	CLINVAR_133	chr16	67670745	67670745	SNV_278	GRCh37	SNV	NM_006565.4	exon	c.1990C>T	p.Gln664Ter		C Term	nonsense	CRD	NDD	NA	P	NA
ClinVar	1312332	CLINVAR_045	chr16	67670755	67670755	SNV_279	GRCh37	SNV	NM_006565.4	noncoding	c.1999+1G>T	NA		NA	NA	NA	NA	somatic	VUS	NA
ClinVar	1270695	CLINVAR_047	chr16	67671359	67671359	SNV_280	GRCh37	SNV	NM_006565.4	noncoding	c.2000-232C>T	NA		NA	NA	NA	NA	de novo	B	NA
ClinVar	1191829	CLINVAR_046	chr16	67671395	67671395	SNV_281	GRCh37	SNV	NM_006565.4	noncoding	c.2000-196C>T	NA		NA	NA	NA	NA	de novo	LB	NA
ClinVar	375513	CLINVAR_048	chr16	67671588	67671588	SNV_282	GRCh37	SNV	NM_006565.4	noncoding	c.2000-3C>T	NA		NA	NA	NA	NA	de novo	LB	NA
SFARI	NA	SFARI_015	chr16	67671596	67671596	SNV_283	GRCh37	SNV	NM_006565.4	exon	c.2000-1G>A	p.Ala669Thr		C Term	missense	ASD	NDD	inherited	NA	Wang 2020
Varicarta	357068	VARICARTA_013	chr16	67671596	67671596	SNV_283	GRCh37	SNV	NM_006565.4	exon	c.2000-1G>A	p.Ala669Thr		C Term	missense	ASD	NDD	inherited	NA	Wang 2020
ClinVar	1327494	CLINVAR_134	chr16	67671618	67671618	SNV_284	GRCh37	SNV	NM_006565.4	exon	c.2027A>G	p.Gln676Arg		C Term	missense	NA	NA	de novo	VUS	NA
ClinVar	1843465	CLINVAR_158	chr16	67671627	67671627	SNV_285	GRCh37	SNV	NM_006565.4	exon	c.2036G>A	p.Gly679Asp		C Term	missense	IGD	NDD	de novo	VUS	NA
ClinVar	1296028	CLINVAR_146	chr16	67671660	67671662	SNV_286	GRCh37	deletion	NM_006565.4	exon	c.2070_2072del	p.Glu691del		C Term	frameshift	NA	NA	de novo	P	NA
ClinVar	1198806	CLINVAR_197	chr16	67671679	67671679	SNV_287	GRCh37	SNV	NM_006565.4	exon	c.2088C>T	p.Pro696=		C Term	synonymous	IGD	NDD	de novo	LB	NA
ClinVar	580362	CLINVAR_074	chr16	67671680	67671680	SNV_288	GRCh37	SNV	NM_006565.4	exon	c.2089G>A	p.Ala697Thr		C Term	missense	IGD	NDD	de novo	LB	NA
ClinVar	974010	CLINVAR_147	chr16	67671684	67671684	SNV_289	GRCh37	SNV	NM_006565.4	exon	c.2093A>G	p.Glu698Gly		C Term	missense	IGD	NDD	de novo	VUS	NA
gene4denovo	85694	G4DN_058	chr16	67671697	67671697	SNV_290	GRCh37	SNV	NM_006565.4	exon	c.2106G>A	p.Glu702=		C Term	silent	DD	NDD	de novo	NA	Joanna Kaplanis_2020
ClinVar	1847204	CLINVAR_198	chr16	67671725	67671725	SNV_291	GRCh37	SNV	NM_006565.4	exon	c.2134C>T	p.Pro712Ser		C Term	missense	IGD	NDD	de novo	VUS	NA
ClinVar	971053	CLINVAR_109	chr16	67671730	67671730	SNV_292	GRCh37	SNV	NM_006565.4	exon	c.2139C>A	p.Asn713Lys		C Term	missense	CRD	NDD	NA	VUS	NA
ClinVar	208299	CLINVAR_108	chr16	67671730	67671730	SNV_293	GRCh37	SNV	NM_006565.4	exon	c.2139C>T	p.Asn713=		C Term	synonymous	IGD	NDD	de novo	LB	NA
ClinVar	1265947	CLINVAR_210	chr16	67671742	67671742	SNV_294	GRCh37	SNV	NM_006565.4	exon	c.2151G>A	p.Thr717=		C Term	synonymous	NA	NA	de novo	B	NA
ClinVar	1302350	CLINVAR_149	chr16	67671747	67671747	SNV_295	GRCh37	SNV	NM_006565.4	exon	c.2156A>T	p.Glu719Val		C Term	missense	NA	NA	de novo	VUS	NA
ClinVar	755316	CLINVAR_148	chr16	67671748	67671748	SNV_296	GRCh37	SNV	NM_006565.4	exon	c.2157G>A	p.Glu719=		C Term	synonymous	IGD	NDD	de novo	LB	NA
ClinVar	429830	CLINVAR_019	chr16	67671779	67671779	SNV_297	GRCh37	SNV	NM_006565.4	noncoding	c.*4C>T	NA		NA	NA	NA	NA	de novo	VUS	NA
ClinVar	1232284	CLINVAR_018	chr16	67671804	67671804	SNV_298	GRCh37	SNV	NM_006565.4	noncoding	c.*29T>G	NA		NA	NA	NA	NA	de novo	VUS	NA
ClinVar	1206487	CLINVAR_020	chr16	67671847	67671847	SNV_299	GRCh37	SNV	NM_006565.4	noncoding	c.*72C>T	NA		NA	NA	NA	NA	de novo	VUS	NA
DenovoDB	DNDB_025	DENOVO_011	chr16	67672731	67672731	SNV_300	GRCh37	SNV	NM_006565.4	noncoding	c.*956T>A	NA		NA	NA	ASD	NDD	de novo	VUS	NA
gene4denovo	2-1421-003	G4DN_004	chr16	67672731	67672731	SNV_300	GRCh37	SNV	NM_006565.4	noncoding	c.*956T>A	NA		NA	NA	ASD	NDD	de novo	VUS	Yuen_2017
SFARI	NA	SFARI_001	chr16	67672731	67672731	SNV_300	GRCh37	SNV	NM_006565.4	noncoding	c.*956T>A	NA		NA	NA	ASD	NDD	de novo	VUS	Yuen RK et al. (2016)
Varicarta	336908	VARICARTA_009	chr16	67672731	67672731	SNV_300	GRCh37	SNV	NM_006565.4	noncoding	c.*956T>A	NA		NA	NA	ASD	NDD	de novo	VUS	NA
Varicarta	214118	VARICARTA_010	chr16	67672731	67672731	SNV_300	GRCh37	SNV	NM_006565.4	noncoding	c.*956T>A	NA		NA	NA	ASD	NDD	de novo	VUS	NA
gene4denovo	NA	G4DN_024	chr16	67673772	67673772	SNV_301	GRCh37	SNV	NM_006565.4	noncoding	A>C	NA		NA	NA	Control	NA	de novo	VUS	Jakob Goldmann_2016, Jingjing Li_2017
gene4denovo	P259A	G4DN_022	chr16	67673772	67673772	SNV_301	GRCh37	SNV	NM_006565.4	noncoding	A>C	NA		NA	NA	Fetal preterm birth	Other	de novo	VUS	Jakob Goldmann_2016, Jingjing Li_2018
DECIPHER	263447	DECIPHER_050	chr16	67679856	67679856	SNV_303	GRCh37	SNV	NM_006565.4	exon	c.881A>C	p.His294Pro	Linker 1-2	ZF2	missense	CRD	NDD	de novo	LP	NA
ClinVar	429827	CLINVAR_191	chr16	67644856	67644856	SNV_304	GRCh37	SNV	NM_006565.4	exon	c.121C>G	p.Pro41Ala		N Term	missense	NA	NA	de novo	LB	NA
SFARI	NA	SFARI_027	chr16	67650720	67650720	SNV_305	GRCh37	SNV	NM_006565.4	exon	c.1025G>A	p.Arg342His		ZF3	missense	ASD	NDD	inherited	P	Konrad 2019
SFARI	NA	SFARI_044	chr16	67670715	67670715	SNV_306	GRCh37	SNV	NM_006565.4	exon	c.1960C>T	p.Arg654Ter		C Term	nonsense	ASD	NDD	inherited	LP	Konrad 2019
