# Supplementary material for: An updated catalog of CTCF variants associated with neurodevelopmental disorder phenotypes
Source: Front Mol Neurosci. 2023 May 31;16:1185796. doi: 10.3389/fnmol.2023.1185796 (PMC10264798; doi:10.3389/fnmol.2023.1185796)
Supplement: Supplementary file 4 [file Table_3.xlsx]

## Sheet: Sheet1
database	sourceID	variantID	chr	start	end	size	genomeBuild	CNVtype	phenotype	origin	pathogenicity	citation
ClinVar	593615	CNV_001	chr16	61451	90294632	90233181	GRCh37	Gain	NA	NA	P	NA
ClinVar	382395	CNV_002	chr16	69193	90274381	90205188	GRCh37	Gain	NA	NA	P	NA
ClinVar	436782	CNV_003	chr16	85881	90155062	90069181	GRCh37	Gain	DD	NA	P	NA
ClinVar	593617	CNV_004	chr16	88165	90163275	90075110	GRCh37	Gain	NA	NA	P	NA
ClinVar	593618	CNV_005	chr16	88165	90274695	90186530	GRCh37	Gain	NA	NA	P	NA
ClinVar	436788	CNV_006	chr16	9273328	89548493	80275165	GRCh37	Gain	NA	NA	VUS	NA
ClinVar	1667714	CNV_007	chr16	46503968	90155062	43651094	GRCh37	Gain	NA	de novo	P	NA
ClinVar	223121	CNV_008	chr16	46615804	90142285	43526481	GRCh37	Loss	Ductal breast carcinoma	somatic	VUS	NA
ClinVar	165439	CNV_009	chr16	49685521	68401712	18716191	GRCh37	Gain	NA	NA	P	NA
ClinVar	165112	CNV_010	chr16	52899183	90088654	37189471	GRCh37	Gain	NA	de novo	P	NA
ClinVar	555515	CNV_011	chr16	54416050	72453266	18037216	GRCh37	Gain	NA	de novo	P	NA
ClinVar	223252	CNV_012	chr16	55359026	70884455	15525429	GRCh37	Loss	Ductal breast carcinoma	somatic	VUS	NA
DECIPHER	400900	CNV_013	chr16	56742500	75242499	18499999	GRCh37	Gain	CRD	de novo	LP	NA
ClinVar	73225	CNV_014	chr16	56883592	71279975	14396383	GRCh37	Gain	NA	NA	P	NA
ClinVar	435876	CNV_015	chr16	57051473	89797669	32746196	GRCh37	Gain	NA	NA	P	NA
DECIPHER	395079	CNV_016	chr16	57942499	76542499	18600000	GRCh37	Loss	CRD	de novo	LP	NA
ClinVar	73227	CNV_017	chr16	58456122	74708723	16252601	GRCh37	Gain	DD	NA	P	NA
DECIPHER	395567	CNV_018	chr16	59342499	72042499	12700000	GRCh37	Loss	CRD	de novo	LP	NA
DECIPHER	249906	CNV_019	chr16	60340063	90294753	29954690	GRCh37	Gain	NA	de novo	P	NA
ClinVar	961397	CNV_020	chr16	61524229	90155062	28630833	GRCh37	Gain	NA	NA	P	NA
ClinVar	74086	CNV_021	chr16	62179331	67770414	5591083	GRCh37	Loss	DD	de novo	P	NA
DECIPHER	389723	CNV_022	chr16	62213235	76769398	14556163	GRCh37	Gain	CRD	NA	P	NA
ClinVar	156352	CNV_023	chr16	62925929	84585795	21659866	GRCh37	Gain	Hydrocele testis	NA	P	NA
DECIPHER	271316	CNV_024	chr16	63416952	67841254	4424302	GRCh37	Loss	CRD	de novo	P	NA
ClinVar	74088	CNV_025	chr16	64311275	68062011	3750736	GRCh37	Loss	DD	NA	P	NA
ClinVar	164265	CNV_026	chr16	64389378	90081985	25692607	GRCh37	Gain	DD	NA	P	NA
ClinVar	73240	CNV_027	chr16	65313395	90081985	24768590	GRCh37	Gain	DD	NA	P	NA
ClinVar	160350	CNV_028	chr16	65511483	90096995	24585512	GRCh37	Gain	DD	NA	P	NA
ClinVar	804031	CNV_029	chr16	65669673	70180183	4510510	GRCh37	Loss	NA	de novo	P	NA
DECIPHER	288368	CNV_030	chr16	65713571	72693894	6980323	GRCh37	Gain	CRD	NA	VUS	NA
ClinVar	165429	CNV_031	chr16	65957829	83611443	17653614	GRCh37	Gain	DD	NA	P	NA
DECIPHER	286107	CNV_032	chr16	66107553	88651933	22544380	GRCh37	Gain	CRD	de novo	P	NA
DECIPHER	356379	CNV_033	chr16	66491377	67698549	1207172	GRCh37	Loss	CRD	de novo	P	NA
DECIPHER	394978	CNV_034	chr16	66542499	90294753	23752254	GRCh37	Gain	CRD	de novo	LP	NA
DECIPHER	395155	CNV_035	chr16	66542499	76542499	10000000	GRCh37	Loss	CRD	de novo	LP	NA
DECIPHER	395094	CNV_036	chr16	66542499	83242499	16700000	GRCh37	Loss	CRD	de novo	LP	NA
ClinVar	1378644	CNV_037	chr16	66545871	72146396	5600525	GRCh37	Gain	Immunodeficiency	de novo	VUS	NA
DECIPHER	287714	CNV_038	chr16	66653784	90155062	23501278	GRCh37	Gain	NA	de novo	P	NA
ClinVar	74089	CNV_039	chr16	66694180	67865445	1171265	GRCh37	Loss	DD	de novo	P	NA
NA	NA	CNV_040	chr16	66748613	68950054	2201441	GRCh37	Loss	CRD	de novo	P	Valverde de Morales 2022
DECIPHER	289758	CNV_041	chr16	66753107	67599680	846573	GRCh37	Loss	CRD	NA	VUS	NA
DECIPHER	271207	CNV_042	chr16	66764558	67804317	1039759	GRCh37	Loss	NA	de novo	P	NA
NA	del 67.1–68.2	CNV_043	chr16	67100000	68200000	1100000	GRCh37	Loss	CRD	de novo	P	Hori 2017
ClinVar	613913	CNV_044	chr16	67132790	68166320	1033530	GRCh37	Loss	NA	de novo	P	NA
DECIPHER	472696	CNV_045	chr16	67170432	68082527	912095	GRCh37	Loss	NA	NA	P	NA
NA	del 67.3–68.9	CNV_046	chr16	67300000	68900000	1600000	GRCh37	Loss	CRD	de novo	P	Hori 2017
DECIPHER	249502	CNV_047	chr16	67304550	68944481	1639931	GRCh37	Loss	CRD	NA	P	NA
DECIPHER	289694	CNV_048	chr16	67345851	68899546	1553695	GRCh37	Loss	CRD	NA	VUS	Konrad 2019
DECIPHER	331173	CNV_049	chr16	67398231	68801053	1402822	GRCh37	Loss	CRD	de novo	LP	NA
DECIPHER	2150	CNV_050	chr16	67400986	67677910	276924	GRCh37	Loss	CRD	de novo	P	Gregor 2013
DECIPHER	472314	CNV_051	chr16	67531895	67770724	238829	GRCh37	Loss	NA	NA	P	NA
DECIPHER	284357	CNV_052	chr16	67561864	67689798	127934	GRCh37	Loss	NA	de novo	P	NA
DECIPHER	281545	CNV_053	chr16	67588276	68173459	585183	GRCh37	Loss	CRD	de novo	P	Konrad 2019
ClinVar	593897	CNV_054	chr16	67595600	67597006	1406	GRCh37	Loss	NA	NA	P	NA
DECIPHER	453020	CNV_055	chr16	67596459	67663513	67054	GRCh37	Loss	CRD	NA	LP	NA
ClinVar	980565	CNV_056	chr16	67628846	67813408	184562	GRCh37	Loss	DD	NA	P	NA
ClinVar	555520	CNV_057	chr16	67629575	67812055	182480	GRCh37	Loss	NA	de novo	P	NA
ClinVar	382142	CNV_058	chr16	67654566	68404073	749507	GRCh37	Loss	DD	NA	LP	NA
DECIPHER	286480	CNV_059	chr16	67658328	68722839	1064511	GRCh37	Loss	CRD	de novo	VUS	NA
DECIPHER	501210	CNV_060	chr16	67662233	67664078	1845	GRCh37	Loss	CRD	de novo	LP	NA
DECIPHER	402179	CNV_061	chr16	67672432	68090443	418011	GRCh37	Loss	CRD	de novo	LP	NA
NA	348 kb CNV loss	CNV_062	chr16	NA	NA	NA	NA	Loss	CRD	de novo	P	Valverde 2022
